# Supplementary material for: Crystal structure of rubidium peroxide ammonia disolvate
Source: Acta Crystallogr E Crystallogr Commun. 2017 Jan 17;73(Pt 2):200–2. doi: 10.1107/S2056989017000354 (PMC5290565; doi:10.1107/S2056989017000354)
Supplement: Supplementary file 1 [file e-73-00200-sup1.cif]

##############################################################################
#                                                                            #
# This CIF contains the data in a paper accepted for publication in          #
# Acta Crystallographica Section E. It conforms to the requirements of       #
# Notes for Authors for Acta Crystallographica Section E, and has been       #
# peer reviewed under the auspices of the IUCr Commission on Journals.       #
#                                                                            #
# Full details of the Crystallographic Information File format               #
# are given in the paper "The Crystallographic Information File (CIF):       #
# a New Standard Archive File for Crystallography" by S. R. Hall, F. H.      #
# Allen and I. D. Brown [Acta Cryst. (1991), A47, 655-685].                  #
#                                                                            #
# The current version of the core CIF dictionary is obtainable from          #
# ftp://ftp.iucr.org/pub/cif_core.dic.                                       #
#                                                                            #
# Software is freely available for graphical display of the structure(s)     #
# in this CIF. For information consult the CIF software page                 #
# http://www.iucr.org/resources/cif/software.                                #
#                                                                            #
# This file may be used for bona fide research purposes within the           #
# scientific community so long as proper attribution is given to the journal # 
# article from which it was obtained.                                        #
#                                                                            #
##############################################################################
data_I
_audit_creation_method
;
Olex2 1.2
(compiled 2015.09.30 svn.r3233 for OlexSys, GUI svn.r5103)
;
_journal_date_recd_electronic     2016-12-06
_journal_date_accepted     2017-01-09
_journal_name_full     'Acta Crystallographica, Section E'
_journal_year     2017
_journal_volume     73
_journal_issue      2
_journal_page_first     200
_journal_page_last     202
_journal_paper_category     GI
_journal_paper_doi     10.1107/S2056989017000354
_journal_coeditor_code     PJ2039
_publ_contact_author_name     'Nikolaus Korber'
_publ_contact_author_address
;
Institut f\"ur Anorganische Chemie
Universit\"at Regensburg
Universit\"atsstrasse 31
93053 Regensburg
Germany
;
_publ_contact_author_email     'nikolaus.korber@chemie.uni-regensburg.de'
_publ_contact_author_fax     '+49 (0)941 943 1812'
_publ_contact_author_phone     '+49 (0)941 943 4448'
_publ_section_title
;
Crystal structure of rubidium peroxide ammonia disolvate
;
loop_
    _publ_author_name
    _publ_author_footnote
    _publ_author_address
    'Grassl, Tobias' .
;
Institut f\"ur Anorganische Chemie
Universit\"at Regensburg
Universit\"atsstrasse 31
93053 Regensburg
Germany
;
    'Korber, Nikolaus' .
;
Institut f\"ur Anorganische Chemie
Universit\"at Regensburg
Universit\"atsstrasse 31
93053 Regensburg
Germany
;
_publ_section_synopsis
;
The title compound, Rb~2~O~2~\\cdot2NH~3~, has been obtained as a reaction
product of rubidium metal dissolved in liquid ammonia and glucuronic acid. As
a result of the low-temperature crystallization, a disolvate was formed. The
peroxide bond length is 1.530(11) \%A
;
_chemical_name_systematic     'Rubidium peroxide ammonia disolvate'
_chemical_name_common     'Rubidium peroxide ammonia disolvate'
_chemical_formula_moiety     'Rb2 O2, 2(N H3)'
_chemical_formula_sum     'H6 N2 O2 Rb2'
_chemical_formula_iupac     'Rb2 O2, 2N H3'
_chemical_formula_weight     237.01
_chemical_melting_point     ?
_shelx_space_group_comment
;
The symmetry employed for this shelxl refinement is uniquely defined
by the following loop, which should always be used as a source of
symmetry information in preference to the above space-group names.
They are only intended as comments.
;
_space_group_crystal_system     orthorhombic
_space_group_name_H-M_alt     'P n m a'
_space_group_name_Hall     '-P 2ac 2n'
loop_
    _space_group_symop_operation_xyz
    'x, y, z'
    '-x+1/2, -y, z+1/2'
    'x+1/2, -y+1/2, -z+1/2'
    '-x, y+1/2, -z'
    '-x, -y, -z'
    'x-1/2, y, -z-1/2'
    '-x-1/2, y-1/2, z-1/2'
    'x, -y-1/2, z'
_cell_length_a     7.3957(7)
_cell_length_b     4.0932(6)
_cell_length_c     18.1873(17)
_cell_angle_alpha     90
_cell_angle_beta     90
_cell_angle_gamma     90
_cell_volume     550.57(11)
_cell_formula_units_Z     4
_cell_measurement_reflns_used     1711
_cell_measurement_theta_min     3.3537
_cell_measurement_theta_max     28.3315
_cell_measurement_temperature     123(2)
_exptl_crystal_description     'Block'
_exptl_crystal_colour     'clear colourless'
_exptl_crystal_size_max     0.2369
_exptl_crystal_size_mid     0.0896
_exptl_crystal_size_min     0.0783
_exptl_crystal_density_diffrn     2.859
_exptl_crystal_density_meas     ?
_exptl_crystal_density_method     ?
_exptl_crystal_F_000     440
loop_
    _exptl_crystal_face_index_h
    _exptl_crystal_face_index_k
    _exptl_crystal_face_index_l
    _exptl_crystal_face_perp_dist
    0 5 12 0.0845
    -10 -1 3 0.0219
    10 1 -2 0.0636
    -10 0 -9 0.0270
    -1 0 26 0.0434
    -1 -6 -2 0.1037
    1 0 -26 0.0315
    9 0 13 0.0536
_exptl_absorpt_coefficient_mu     17.660
_exptl_absorpt_correction_type     analytical
_exptl_absorpt_process_details
;
[CrysAlis PRO (Agilent, 2012), based on expressions derived by
Clark & Reid (1995)]
;
_exptl_absorpt_correction_T_min     0.064
_exptl_absorpt_correction_T_max     0.354
_diffrn_ambient_temperature     123.15
_diffrn_radiation_type     MoK\a
_diffrn_radiation_wavelength     0.71073
_diffrn_radiation_monochromator     'mirror'
_diffrn_measurement_device_type
             'Agilent SuperNova Dual Source diffractometer with an Eos detector'
_diffrn_measurement_method     'phi and omega scans'
_diffrn_detector_area_resol_mean     7.9851
_diffrn_reflns_number     2921
_diffrn_reflns_av_R_equivalents     0.0571
_diffrn_reflns_theta_min     3.551
_diffrn_reflns_theta_max     26.363
_diffrn_reflns_theta_full     25.242
_diffrn_measured_fraction_theta_max     0.995
_diffrn_measured_fraction_theta_full     0.995
_diffrn_reflns_limit_h_min     -9
_diffrn_reflns_limit_h_max     9
_diffrn_reflns_limit_k_min     -5
_diffrn_reflns_limit_k_max     4
_diffrn_reflns_limit_l_min     -22
_diffrn_reflns_limit_l_max     22
_refine_special_details     ?
_reflns_number_total     641
_reflns_number_gt     570
_reflns_threshold_expression     'I > 2\s(I)'
_refine_ls_structure_factor_coef     Fsqd
_refine_ls_matrix_type     full
_refine_ls_R_factor_all     0.0565
_refine_ls_R_factor_gt     0.0499
_refine_ls_wR_factor_gt     0.1167
_refine_ls_wR_factor_ref     0.1183
_refine_ls_goodness_of_fit_ref     1.346
_refine_ls_restrained_S_all     1.346
_refine_ls_number_reflns     641
_refine_ls_number_parameters     51
_refine_ls_number_restraints     0
_refine_ls_hydrogen_treatment     refxyz
_refine_ls_weighting_scheme     calc
_refine_ls_weighting_details
              'w=1/[\s^2^(Fo^2^)+(0.0361P)^2^+7.6682P] where P=(Fo^2^+2Fc^2^)/3'
_atom_sites_solution_hydrogens     difmap
_atom_sites_solution_primary     ?
_atom_sites_solution_secondary     ?
_refine_ls_shift/su_max     0.000
_refine_ls_shift/su_mean     0.000
_refine_diff_density_max     1.124
_refine_diff_density_min     -1.786
_refine_ls_extinction_method     none
_refine_ls_extinction_coef     .
loop_
    _atom_type_symbol
    _atom_type_description
    _atom_type_scat_dispersion_real
    _atom_type_scat_dispersion_imag
    _atom_type_scat_source
    'N' 'N' 0.0061 0.0033
                         'International Tables Vol C Tables 4.2.6.8 and 6.1.1.4'
    'H' 'H' 0.0000 0.0000
                         'International Tables Vol C Tables 4.2.6.8 and 6.1.1.4'
    'O' 'O' 0.0106 0.0060
                         'International Tables Vol C Tables 4.2.6.8 and 6.1.1.4'
    'Rb' 'Rb' -0.9393 2.9676
                         'International Tables Vol C Tables 4.2.6.8 and 6.1.1.4'
_computing_data_collection
;
CrysAlis PRO (Agilent, 2012)
;
_computing_cell_refinement
;
CrysAlis PRO (Agilent, 2012)
;
_computing_data_reduction
;
CrysAlis PRO (Agilent, 2012)
;
_computing_structure_solution
;
<i>olex2.solve</i> (Bourhis <i>et al.</i>,  2015)
;
_computing_structure_refinement
;
SHELXL2014 (Sheldrick, 2015)
;
_computing_molecular_graphics
;
DIAMOND (Brandenburg & Putz, 2012)
;
_computing_publication_material
;
<i>OLEX2</i> (Dolomanov <i>et al.</i>,  2009)
;
loop_
    _atom_site_type_symbol
    _atom_site_label
    _atom_site_fract_x
    _atom_site_fract_y
    _atom_site_fract_z
    _atom_site_U_iso_or_equiv
    _atom_site_adp_type
    _atom_site_calc_flag
    _atom_site_occupancy
    _atom_site_disorder_assembly
    _atom_site_disorder_group
    Rb Rb1 0.11196(14) 0.2500 0.42075(5) 0.0164(4) Uani d 1 . .
    Rb Rb2 -0.25614(15) 1.2500 0.28803(5) 0.0182(4) Uani d 1 . .
    O O1 -0.1266(11) 0.7500 0.3825(4) 0.019(2) Uani d 1 . .
    O O2 0.0133(11) 0.7500 0.3206(4) 0.022(2) Uani d 1 . .
    N N2 0.6843(16) 0.2500 0.4710(6) 0.020(3) Uani d 1 . .
    N N1 0.4060(18) 0.650(4) 0.3327(7) 0.017(4) Uani d 0.5 . .
    H H1A 0.28(2) 0.7500 0.340(8) 0.025 Uiso d 1 . .
    H H1B 0.42(2) 0.7500 0.285(8) 0.025 Uiso d 1 . .
    H H1C 0.46(2) 0.7500 0.364(8) 0.025 Uiso d 1 . .
    H H2A 0.58(2) 0.2500 0.472(8) 0.025 Uiso d 1 . .
    H H2B 0.739(13) 0.43(3) 0.441(5) 0.025 Uiso d 1 . .
loop_
    _atom_site_aniso_label
    _atom_site_aniso_U_11
    _atom_site_aniso_U_22
    _atom_site_aniso_U_33
    _atom_site_aniso_U_12
    _atom_site_aniso_U_13
    _atom_site_aniso_U_23
    Rb1 0.0107(5) 0.0268(8) 0.0116(5) 0.000 -0.0022(4) 0.000
    Rb2 0.0088(5) 0.0345(8) 0.0113(5) 0.000 0.0003(4) 0.000
    O1 0.012(4) 0.027(6) 0.020(4) 0.000 0.003(3) 0.000
    O2 0.011(4) 0.040(7) 0.014(4) 0.000 0.000(3) 0.000
    N2 0.017(5) 0.025(7) 0.018(5) 0.000 0.000(4) 0.000
    N1 0.016(6) 0.019(12) 0.016(6) -0.007(6) -0.002(5) 0.000(6)
_geom_special_details
;
 All esds (except the esd in the dihedral angle between two l.s. planes)
 are estimated using the full covariance matrix.  The cell esds are taken
 into account individually in the estimation of esds in distances, angles
 and torsion angles; correlations between esds in cell parameters are only
 used when they are defined by crystal symmetry.  An approximate (isotropic)
 treatment of cell esds is used for estimating esds involving l.s. planes.
;
loop_
    _geom_bond_atom_site_label_1
    _geom_bond_atom_site_label_2
    _geom_bond_site_symmetry_2
    _geom_bond_distance
    _geom_bond_publ_flag
    Rb1 Rb2 1_545 3.6383(15) ?
    Rb1 O1 . 2.790(5) ?
    Rb1 O1 5_566 3.579(8) ?
    Rb1 O1 1_545 2.790(6) ?
    Rb1 O2 . 2.836(5) ?
    Rb1 O2 1_545 2.836(5) ?
    Rb1 N2 1_455 3.292(12) ?
    Rb1 N2 5_666 3.215(8) ?
    Rb1 N2 4_656 3.215(8) ?
    Rb1 N2 4_646 3.215(8) ?
    Rb1 N1 8_565 3.157(14) ?
    Rb1 N1 . 3.157(14) ?
    Rb2 O1 . 2.839(6) ?
    Rb2 O1 1_565 2.839(6) ?
    Rb2 O2 1_565 2.917(6) ?
    Rb2 O2 6_566 3.316(6) ?
    Rb2 O2 . 2.917(6) ?
    Rb2 O2 6_556 3.316(6) ?
    Rb2 N2 1_465 3.356(11) ?
    Rb2 N1 1_465 3.095(15) ?
    Rb2 N1 8_475 3.095(15) ?
    Rb2 N1 6_556 3.507(15) ?
    Rb2 N1 3_465 2.988(14) ?
    Rb2 N1 6_566 2.988(14) ?
    O1 Rb1 5_566 3.579(8) ?
    O1 Rb1 1_565 2.790(5) ?
    O1 Rb2 1_545 2.839(6) ?
    O1 O2 . 1.530(11) ?
    O2 Rb1 1_565 2.836(5) ?
    O2 Rb2 6_646 3.316(6) ?
    O2 Rb2 6_656 3.316(6) ?
    O2 Rb2 1_545 2.917(6) ?
    N2 Rb1 5_666 3.215(8) ?
    N2 Rb1 1_655 3.292(12) ?
    N2 Rb1 5_656 3.215(8) ?
    N2 Rb2 1_645 3.356(11) ?
    N1 Rb1 1_565 3.652(15) ?
    N1 Rb2 6_646 2.988(14) ?
    N1 Rb2 6_656 3.507(15) ?
    N1 Rb2 1_655 3.598(14) ?
    N1 Rb2 1_645 3.095(15) ?
    N1 N1 8_575 0.82(3) ?
loop_
    _geom_angle_atom_site_label_1
    _geom_angle_atom_site_label_2
    _geom_angle_atom_site_label_3
    _geom_angle_site_symmetry_1
    _geom_angle_site_symmetry_3
    _geom_angle
    _geom_angle_publ_flag
    O1 Rb1 Rb2 5_566 1_545 133.30(13) ?
    O1 Rb1 Rb2 1_545 1_545 50.32(13) ?
    O1 Rb1 Rb2 . 1_545 50.32(13) ?
    O1 Rb1 O1 1_545 5_566 105.56(17) ?
    O1 Rb1 O1 . 1_545 94.4(2) ?
    O1 Rb1 O1 . 5_566 105.56(17) ?
    O1 Rb1 O2 1_545 . 101.92(19) ?
    O1 Rb1 O2 1_545 1_545 31.5(2) ?
    O1 Rb1 O2 . . 31.5(2) ?
    O1 Rb1 O2 . 1_545 101.92(19) ?
    O1 Rb1 N2 1_545 4_656 156.3(3) ?
    O1 Rb1 N2 1_545 1_455 57.42(17) ?
    O1 Rb1 N2 1_545 5_666 156.3(3) ?
    O1 Rb1 N2 . 4_656 89.0(2) ?
    O1 Rb1 N2 . 5_666 89.0(2) ?
    O1 Rb1 N2 . 4_646 156.3(3) ?
    O1 Rb1 N2 . 1_455 57.42(17) ?
    O1 Rb1 N2 1_545 4_646 88.98(19) ?
    O1 Rb1 N1 . . 85.9(3) ?
    O1 Rb1 N1 1_545 8_565 85.9(3) ?
    O1 Rb1 N1 1_545 . 133.5(3) ?
    O1 Rb1 N1 . 8_565 133.5(3) ?
    O2 Rb1 Rb2 1_545 1_545 51.77(13) ?
    O2 Rb1 Rb2 . 1_545 51.77(13) ?
    O2 Rb1 O1 . 5_566 130.55(13) ?
    O2 Rb1 O1 1_545 5_566 130.55(13) ?
    O2 Rb1 O2 . 1_545 92.4(2) ?
    O2 Rb1 N2 . 4_656 93.14(17) ?
    O2 Rb1 N2 1_545 5_666 166.8(2) ?
    O2 Rb1 N2 1_545 4_646 93.14(17) ?
    O2 Rb1 N2 . 1_455 86.0(2) ?
    O2 Rb1 N2 . 5_666 93.14(17) ?
    O2 Rb1 N2 . 4_646 166.8(2) ?
    O2 Rb1 N2 1_545 4_656 166.8(2) ?
    O2 Rb1 N2 1_545 1_455 86.0(2) ?
    O2 Rb1 N1 . . 58.5(3) ?
    O2 Rb1 N1 . 8_565 103.0(3) ?
    O2 Rb1 N1 1_545 . 103.0(3) ?
    O2 Rb1 N1 1_545 8_565 58.5(3) ?
    N2 Rb1 Rb2 1_455 1_545 57.66(19) ?
    N2 Rb1 Rb2 4_646 1_545 139.21(14) ?
    N2 Rb1 Rb2 5_666 1_545 139.21(14) ?
    N2 Rb1 Rb2 4_656 1_545 139.21(14) ?
    N2 Rb1 O1 5_666 5_566 51.21(19) ?
    N2 Rb1 O1 4_656 5_566 51.21(19) ?
    N2 Rb1 O1 1_455 5_566 75.6(2) ?
    N2 Rb1 O1 4_646 5_566 51.21(19) ?
    N2 Rb1 N2 4_656 1_455 106.3(2) ?
    N2 Rb1 N2 4_646 1_455 106.3(2) ?
    N2 Rb1 N2 5_666 1_455 106.3(2) ?
    N2 Rb1 N2 4_656 4_646 79.1(2) ?
    N2 Rb1 N2 4_656 5_666 0.0(5) ?
    N2 Rb1 N2 5_666 4_646 79.1(2) ?
    N1 Rb1 Rb2 8_565 1_545 100.3(2) ?
    N1 Rb1 Rb2 . 1_545 100.3(2) ?
    N1 Rb1 O1 . 5_566 119.1(3) ?
    N1 Rb1 O1 8_565 5_566 119.1(3) ?
    N1 Rb1 N2 . 4_656 70.0(3) ?
    N1 Rb1 N2 8_565 4_646 70.0(3) ?
    N1 Rb1 N2 . 5_666 70.0(3) ?
    N1 Rb1 N2 8_565 5_666 108.5(3) ?
    N1 Rb1 N2 . 4_646 108.5(3) ?
    N1 Rb1 N2 . 1_455 143.4(3) ?
    N1 Rb1 N2 8_565 1_455 143.4(3) ?
    N1 Rb1 N2 8_565 4_656 108.5(3) ?
    N1 Rb1 N1 . 8_565 62.4(6) ?
    O1 Rb2 O1 . 1_565 92.3(2) ?
    O1 Rb2 O2 1_565 6_566 95.11(15) ?
    O1 Rb2 O2 . 1_565 98.78(18) ?
    O1 Rb2 O2 . 6_556 95.11(15) ?
    O1 Rb2 O2 1_565 6_556 168.22(18) ?
    O1 Rb2 O2 . 6_566 168.22(18) ?
    O1 Rb2 O2 1_565 1_565 30.8(2) ?
    O1 Rb2 O2 1_565 . 98.77(18) ?
    O1 Rb2 O2 . . 30.8(2) ?
    O1 Rb2 N2 . 1_465 56.23(17) ?
    O1 Rb2 N2 1_565 1_465 56.23(17) ?
    O1 Rb2 N1 1_565 6_566 85.1(3) ?
    O1 Rb2 N1 . 6_566 134.7(3) ?
    O1 Rb2 N1 . 6_556 76.0(3) ?
    O1 Rb2 N1 . 1_465 119.6(3) ?
    O1 Rb2 N1 . 8_475 74.5(3) ?
    O1 Rb2 N1 1_565 3_465 134.7(3) ?
    O1 Rb2 N1 1_565 8_475 119.6(3) ?
    O1 Rb2 N1 1_565 1_465 74.5(3) ?
    O1 Rb2 N1 1_565 6_556 140.3(3) ?
    O1 Rb2 N1 . 3_465 85.1(3) ?
    O2 Rb2 O2 6_556 6_566 76.22(17) ?
    O2 Rb2 O2 . 6_566 154.83(12) ?
    O2 Rb2 O2 1_565 6_566 92.24(11) ?
    O2 Rb2 O2 1_565 . 89.1(2) ?
    O2 Rb2 O2 1_565 6_556 154.83(12) ?
    O2 Rb2 O2 . 6_556 92.24(11) ?
    O2 Rb2 N2 1_565 1_465 83.6(2) ?
    O2 Rb2 N2 6_566 1_465 121.53(19) ?
    O2 Rb2 N2 6_556 1_465 121.53(19) ?
    O2 Rb2 N2 . 1_465 83.6(2) ?
    O2 Rb2 N1 1_565 8_475 150.4(3) ?
    O2 Rb2 N1 . 6_556 53.2(3) ?
    O2 Rb2 N1 . 1_465 150.4(3) ?
    O2 Rb2 N1 . 8_475 97.3(3) ?
    O2 Rb2 N1 6_566 6_556 103.6(3) ?
    O2 Rb2 N1 1_565 6_566 59.4(3) ?
    O2 Rb2 N1 1_565 6_556 112.7(3) ?
    O2 Rb2 N1 1_565 1_465 97.3(3) ?
    O2 Rb2 N1 6_556 6_556 51.0(3) ?
    O2 Rb2 N1 . 3_465 59.4(3) ?
    O2 Rb2 N1 1_565 3_465 105.0(3) ?
    O2 Rb2 N1 . 6_566 105.0(3) ?
    N2 Rb2 N1 1_465 6_556 131.7(3) ?
    N1 Rb2 O2 1_465 6_556 93.8(3) ?
    N1 Rb2 O2 1_465 6_566 54.2(3) ?
    N1 Rb2 O2 6_566 6_566 55.3(3) ?
    N1 Rb2 O2 8_475 6_566 93.8(3) ?
    N1 Rb2 O2 3_465 6_556 55.3(3) ?
    N1 Rb2 O2 8_475 6_556 54.2(3) ?
    N1 Rb2 O2 3_465 6_566 96.1(3) ?
    N1 Rb2 O2 6_566 6_556 96.1(3) ?
    N1 Rb2 N2 8_475 1_465 68.5(3) ?
    N1 Rb2 N2 3_465 1_465 141.3(3) ?
    N1 Rb2 N2 1_465 1_465 68.5(3) ?
    N1 Rb2 N2 6_566 1_465 141.3(3) ?
    N1 Rb2 N1 8_475 1_465 63.8(6) ?
    N1 Rb2 N1 6_566 1_465 103.1(5) ?
    N1 Rb2 N1 6_566 8_475 143.7(3) ?
    N1 Rb2 N1 3_465 6_556 11.3(4) ?
    N1 Rb2 N1 3_465 6_566 66.4(6) ?
    N1 Rb2 N1 6_566 6_556 77.7(3) ?
    N1 Rb2 N1 3_465 8_475 103.1(5) ?
    N1 Rb2 N1 8_475 6_556 94.0(2) ?
    N1 Rb2 N1 3_465 1_465 143.7(3) ?
    N1 Rb2 N1 1_465 6_556 144.2(4) ?
    Rb1 O1 Rb1 1_565 5_566 74.44(17) ?
    Rb1 O1 Rb1 . 1_565 94.4(2) ?
    Rb1 O1 Rb1 . 5_566 74.44(17) ?
    Rb1 O1 Rb2 . 1_545 80.53(7) ?
    Rb1 O1 Rb2 1_565 . 80.53(7) ?
    Rb1 O1 Rb2 1_565 1_545 153.3(3) ?
    Rb1 O1 Rb2 . . 153.3(3) ?
    Rb2 O1 Rb1 . 5_566 127.97(15) ?
    Rb2 O1 Rb1 1_545 5_566 127.97(15) ?
    Rb2 O1 Rb2 1_545 . 92.3(2) ?
    O2 O1 Rb1 . 5_566 135.7(5) ?
    O2 O1 Rb1 . . 75.9(3) ?
    O2 O1 Rb1 . 1_565 75.9(3) ?
    O2 O1 Rb2 . . 77.4(3) ?
    O2 O1 Rb2 . 1_545 77.4(3) ?
    Rb1 O2 Rb1 . 1_565 92.4(2) ?
    Rb1 O2 Rb2 1_565 . 78.45(8) ?
    Rb1 O2 Rb2 . . 144.3(3) ?
    Rb1 O2 Rb2 1_565 6_646 134.1(3) ?
    Rb1 O2 Rb2 . 6_646 78.75(10) ?
    Rb1 O2 Rb2 . 1_545 78.45(8) ?
    Rb1 O2 Rb2 . 6_656 134.1(3) ?
    Rb1 O2 Rb2 1_565 1_545 144.3(3) ?
    Rb1 O2 Rb2 1_565 6_656 78.75(10) ?
    Rb2 O2 Rb2 1_545 . 89.1(2) ?
    Rb2 O2 Rb2 6_646 6_656 76.22(17) ?
    Rb2 O2 Rb2 . 6_656 78.31(10) ?
    Rb2 O2 Rb2 1_545 6_646 78.32(10) ?
    Rb2 O2 Rb2 . 6_646 131.6(3) ?
    Rb2 O2 Rb2 1_545 6_656 131.6(3) ?
    O1 O2 Rb1 . . 72.6(3) ?
    O1 O2 Rb1 . 1_565 72.6(3) ?
    O1 O2 Rb2 . . 71.8(3) ?
    O1 O2 Rb2 . 6_656 141.86(9) ?
    O1 O2 Rb2 . 6_646 141.86(9) ?
    O1 O2 Rb2 . 1_545 71.8(3) ?
    Rb1 N2 Rb1 5_666 1_655 73.7(2) ?
    Rb1 N2 Rb1 5_666 5_656 79.1(2) ?
    Rb1 N2 Rb1 5_656 1_655 73.7(2) ?
    Rb1 N2 Rb2 1_655 1_645 66.4(2) ?
    Rb1 N2 Rb2 5_656 1_645 123.1(3) ?
    Rb1 N2 Rb2 5_666 1_645 123.1(3) ?
    Rb1 N1 Rb1 . 1_565 73.5(3) ?
    Rb1 N1 Rb2 . 1_655 161.2(5) ?
    Rb1 N1 Rb2 . 6_656 116.4(4) ?
    Rb2 N1 Rb1 6_646 . 79.2(4) ?
    Rb2 N1 Rb1 1_655 1_565 93.0(4) ?
    Rb2 N1 Rb1 6_656 1_565 66.4(3) ?
    Rb2 N1 Rb1 1_645 . 114.5(5) ?
    Rb2 N1 Rb1 6_646 1_565 116.9(4) ?
    Rb2 N1 Rb1 1_645 1_565 162.1(5) ?
    Rb2 N1 Rb2 1_645 1_655 75.0(3) ?
    Rb2 N1 Rb2 1_645 6_656 118.8(4) ?
    Rb2 N1 Rb2 6_656 1_655 67.5(3) ?
    Rb2 N1 Rb2 6_646 6_656 77.7(3) ?
    Rb2 N1 Rb2 6_646 1_655 119.1(4) ?
    Rb2 N1 Rb2 6_646 1_645 80.9(4) ?
    N1 N1 Rb1 8_575 1_565 47.7(2) ?
    N1 N1 Rb1 8_575 . 121.2(3) ?
    N1 N1 Rb2 8_575 6_656 45.5(2) ?
    N1 N1 Rb2 8_575 1_655 46.9(3) ?
    N1 N1 Rb2 8_575 6_646 123.2(3) ?
    N1 N1 Rb2 8_575 1_645 121.9(3) ?
loop_
    _geom_hbond_atom_site_label_D
    _geom_hbond_atom_site_label_H
    _geom_hbond_atom_site_label_A
    _geom_hbond_site_symmetry_A
    _geom_hbond_distance_DH
    _geom_hbond_distance_HA
    _geom_hbond_distance_DA
    _geom_hbond_angle_DHA
    N1 H1A O2 . 1.05(14) 1.98(15) 2.941(16) 151(8)
    N1 H1B O2 3_565 0.97(13) 2.04(15) 2.926(15) 151(8)
    N1 H1C O1 1_655 0.82(14) 3.07(16) 3.597(16) 125(11)
    N2 H2A N2 5_666 0.74(16) 3.03(12) 3.57(2) 131(6)
    N2 H2A N2 4_646 0.74(16) 3.03(12) 3.57(2) 131(6)
    N2 H2A N2 4_656 0.74(16) 3.03(12) 3.57(2) 131(6)
    N2 H2B O1 1_655 1.01(11) 1.95(11) 2.955(10) 173(8)
_shelx_hkl_file
;
   0   0  -3   -2.18    6.04
   0   0   3   -1.59    8.63
   0   0  -3    2.00    1.94
   0   0   4   28.74    6.36
   0   0   4    5.74   10.39
   0   0  -4   12.80    2.72
   0   0  -4   11.39    7.02
   0   0   5    0.43   11.23
   0   0  -5    3.42    3.42
   0   0   5    8.25    6.58
   0   0  -5    3.34    7.14
   0   0  -6 2208.72   19.46
   0   0  -6 2299.20   28.58
   0   0  -7    1.88    7.57
   0   0   7    1.11   14.40
   0   0  -7    3.20    4.52
   0   0  -8 3832.19   29.42
   0   0  -8 3753.54   36.71
   0   0   9    4.48   16.08
   0   0  -9    3.74    8.69
   0   0  -9    1.52    5.78
   0   0 -10 2459.86   31.50
   0   0 -10 2380.30   26.55
   0   0 -11    1.51    9.65
   0   0  11    1.66   18.73
   0   0 -11    3.03    6.96
   0   0 -12    2.43    9.86
   0   0 -12    2.79    8.24
   0   0  12   27.08   18.27
   0   0 -13    5.94    8.98
   0   0  13   11.42   19.26
   0   0 -13    2.92   10.61
   0   0 -14 3114.99   37.89
   0   0 -14 3188.03   36.51
   0   0 -15   12.07   11.16
   0   0  15   16.25   22.44
   0   0 -15   16.75   11.20
   0   0  16  938.85   40.96
   0   0 -16  924.83   24.24
   0   0  17   24.58   26.70
   0   0 -17   11.04   12.98
   0   0 -18  151.05   17.38
   0   0  18  170.39   29.46
   0   0  19   -3.14   29.59
   0   0 -19    4.78   15.22
   0   0 -20  871.92   28.92
   0   0  20  900.66   47.54
   0   0 -21   14.38   17.35
   0   0  21   24.36   32.52
   0   0  22  251.03   40.36
   0   0 -22  267.58   23.64
   0  -1  -1 3042.63   27.46
   0  -1   2    1.58    2.84
   0  -1  -2    1.75    4.12
   0  -1   2    2.31    4.77
   0  -1   3  222.61    9.74
   0  -1  -3  131.96    7.87
   0  -1  -4   46.42    5.47
   0   1   4   56.17    6.64
   0   1   4   50.00    2.68
   0  -1   4   65.82    6.80
   0  -1  -5 7105.07  108.64
   0   1   5 7669.33   54.71
   0  -1  -6   24.02    5.74
   0   1  -6   27.76    2.99
   0  -1  -6   29.46    3.94
   0  -1  -7  110.84    5.74
   0   1   7  130.03   13.64
   0   1  -7  125.54    4.86
   0  -1   7  147.35   13.80
   0  -1  -7   95.62    7.63
   0   1   8   -1.28   11.54
   0  -1  -8    1.86    6.07
   0   1  -8    2.67    4.03
   0  -1   8    2.39   12.98
   0  -1  -8    1.91    4.55
   0   1  -8    0.82    6.73
   0   1   9 4107.95   56.70
   0  -1  -9 4069.75   34.94
   0   1  -9 4099.12   24.46
   0   1  -9 4066.17   37.06
   0  -1  -9 4011.06   28.61
   0   1 -10   18.33    8.43
   0  -1 -10   30.35    8.23
   0   1 -10   25.07    5.26
   0   1  10   30.21   16.86
   0  -1  10   34.94   18.35
   0  -1 -10   24.12    6.31
   0   1 -11  100.29    7.19
   0  -1 -11   85.95    8.08
   0  -1  11   91.46   22.03
   0   1 -11   90.74   10.76
   0   1  11   90.39   20.47
   0  -1 -11   89.62    9.77
   0   1 -12   56.34   13.09
   0   1  12   61.22   21.19
   0   1 -12   57.20    7.37
   0  -1 -12   58.07    8.54
   0  -1  12   69.48   24.89
   0   1 -12   46.36   10.51
   0  -1 -12   47.45    9.74
   0   1 -13 1288.64   19.16
   0   1 -13 1292.97   31.26
   0  -1 -13 1232.43   22.59
   0   1 -13 1290.43   26.42
   0   1  13 1372.03   46.61
   0  -1 -13 1331.35   22.33
   0  -1 -14   23.09    9.33
   0   1 -14   26.91   12.02
   0   1  14   22.75   25.41
   0   1 -14   32.89    8.48
   0  -1  14   20.80   31.27
   0  -1 -14   24.92   10.03
   0   1 -14   36.20   17.09
   0  -1 -15 5621.70   47.63
   0  -1  15 5189.34  101.17
   0   1 -15 5683.45   56.05
   0  -1 -15 5298.06   45.54
   0   1 -15 5780.53   65.88
   0   1  15 5957.47   97.02
   0   1  16    9.53   28.58
   0   1 -16   10.75   14.08
   0  -1  16    1.91   33.73
   0  -1 -16    5.13   10.74
   0   1  17   71.73   29.91
   0  -1  17   81.37   36.00
   0  -1 -17   68.74   12.89
   0   1 -17   77.39   16.87
   0  -1  18   -0.18   33.38
   0  -1 -18    7.58   12.81
   0   1 -18   -3.39   15.96
   0   1  18   14.15   30.45
   0   1  19   27.95   30.25
   0  -1  19   16.59   35.09
   0   1 -19   16.74   17.69
   0  -1 -19   22.35   14.39
   0  -1  20   -0.10   36.58
   0   1  20   18.72   29.38
   0   1 -20    1.48   18.10
   0   1 -21  170.68   23.13
   0  -1  21  148.93   43.52
   0   1  21  161.32   35.42
   0  -1  22   15.12   42.14
   0   1  22   10.10   31.23
   0   1 -22   -0.49   21.58
   0  -2   2  225.55   13.02
   0  -2  -2  146.29   13.79
   0  -2  -3   25.05   10.16
   0  -2   3   49.33    9.58
   0  -2   4    1.94    4.43
   0  -2   4    4.70    8.48
   0  -2  -4   -0.54    9.28
   0  -2   5    3.26    8.94
   0  -2   5    1.06    2.41
   0  -2  -5    2.11    9.13
   0  -2   6 1567.63   30.28
   0  -2  -6 1581.41   27.56
   0  -2   7   24.90   11.97
   0  -2  -7   16.59   10.08
   0   2   7   25.59   10.79
   0   2  -8 1277.16   23.45
   0  -2  -8 1195.69   28.71
   0   2  -9    4.92    9.33
   0  -2  -9    4.69   10.06
   0   2   9   23.95   11.91
   0  -2 -10 1362.73   27.57
   0   2 -10 1347.34   26.49
   0   2  11   27.11   15.62
   0  -2 -11   11.09   11.59
   0   2 -11   16.62   10.91
   0   2  12    6.35   17.51
   0  -2 -12    0.03   12.00
   0   2 -12   -0.01   12.05
   0   2  13    9.88   18.50
   0   2 -13   15.10   12.63
   0  -2 -13   15.00   12.34
   0   2  14 1939.73   50.18
   0  -2 -14 1826.32   33.19
   0   2 -15   34.92   15.11
   0   2  15   45.17   24.72
   0  -2 -15   41.95   13.81
   0   2  16  496.86   35.95
   0   2 -16  515.18   24.52
   0   2 -17   26.60   18.47
   0   2  17   31.46   29.06
   0   2 -18  207.42   23.27
   0   2  18  130.94   33.47
   0   2  19   -3.62   31.90
   0   2 -19   16.24   20.03
   0   2  20  546.03   46.32
   0   2 -20  587.96   30.84
   0   3   0   52.40    6.66
   0   3  -1 1579.45   20.15
   0   3   1 1592.02   16.91
   0  -3   2   47.45   13.75
   0   3  -2   47.76    7.81
   0   3  -3   77.42    9.02
   0  -3   3   72.93   15.60
   0  -3   4   76.57   15.77
   0   3  -4   55.99    9.23
   0  -3   5 1106.87   32.30
   0   3  -5 1255.48   23.16
   0   3  -6   12.11    9.81
   0  -3   6    5.92   14.35
   0  -3  -6   10.45   16.18
   0  -3   7    5.36   15.00
   0  -3  -7   14.93   16.12
   0   3  -7   15.75   10.44
   0  -3   8    8.58   14.87
   0  -3  -8   12.64   16.41
   0   3   8    0.74   12.75
   0   3  -8    1.65   10.76
   0   3  -9 1405.27   28.66
   0   3   9 1455.06   35.47
   0   3 -10   45.45   13.23
   0  -3 -10   23.64   18.03
   0   3  10   55.88   17.36
   0   3 -11    1.43   13.04
   0  -3 -11    6.89   17.75
   0   3  11   17.37   16.29
   0  -3 -12  107.18   20.73
   0   3  12   93.98   19.28
   0   3 -12   93.38   16.07
   0   3 -13  307.13   20.82
   0   3  13  287.70   24.48
   0  -3 -13  329.31   25.42
   0   3  14   67.35   21.44
   0   3 -14   61.10   17.86
   0  -3 -14   64.98   20.43
   0   3  15 1806.23   49.74
   0  -3 -15 2022.63   45.12
   0   3  16   36.30   23.74
   0   3 -16   31.04   19.41
   0   3 -17   29.68   20.89
   0   3  17   10.14   26.57
   0   3  18    0.44   29.15
   0   3 -18   -8.81   21.51
   0  -4   0 2778.01   57.09
   0  -4   1  102.94   22.04
   0  -4   2   16.32   20.77
   0  -4   3   53.93   21.61
   0  -4   4    6.59   20.11
   0  -4   5    6.80   20.14
   0  -4   6  455.36   29.90
   0  -4   7   13.14   20.07
   0   4  -7    1.25   12.76
   0   4  -8  419.33   20.18
   0  -4   8  365.39   28.26
   0  -4   9   18.11   21.42
   0   4   9   14.71   18.34
   0   4  -9   13.58   14.66
   0   4  10  324.78   26.29
   0   4 -10  449.06   22.63
   0   4  11   31.35   21.71
   0   4 -11   52.14   17.01
   0   4  12   10.82   21.00
   0   4 -12    3.49   17.72
   0   4 -13   49.18   19.54
   0   4  13   49.77   21.13
   0   4 -14  719.51   31.35
   0   4  14  471.61   32.05
   0  -5   0  102.39   32.88
   0  -5   1  532.28   41.99
   0  -5  -1  553.95   43.20
   0  -5   2   63.36   29.90
   0  -5  -2   60.26   34.48
   0  -5   3   27.47   30.69
   0  -5   4   33.20   29.40
   1   0  22   40.65   34.77
  -1   0 -22   50.95   20.98
  -1   0 -21   77.86   19.32
   1   0  21   81.02   33.75
  -1   0 -20 1355.44   35.29
   1   0  20 1306.00   53.75
   1   0  19  671.67   40.93
  -1   0 -19  680.88   26.23
  -1   0 -19  720.40   25.25
  -1   0 -18 1386.67   31.92
  -1   0 -18 1424.39   30.23
  -1   0 -17   48.60   13.96
   1   0  17   48.64   26.28
  -1   0 -17   54.60   13.30
  -1   0 -16    2.32   12.00
  -1   0 -16   11.02   11.41
   1   0  16   26.47   23.31
  -1   0 -15  191.07   14.00
  -1   0 -15  191.11   13.76
   1   0  15  154.72   25.38
   1   0  14  726.92   35.17
  -1   0 -14  796.75   20.89
  -1   0 -14  767.75   19.43
   1   0  13  538.99   30.64
  -1   0 -13  564.77   17.60
  -1   0 -13  569.56   11.66
  -1   0 -13  598.73   16.66
  -1   0 -12    4.74    8.19
  -1   0 -12    5.04    5.47
   1   0  12   20.77   19.74
  -1   0 -11 1014.88   18.55
  -1   0 -11 1003.96   13.50
  -1   0 -10 6582.26  167.44
  -1   0 -10 6573.65  121.85
   1   0   9   44.42   16.72
  -1   0  -9   34.77    6.68
  -1   0  -9   44.66    4.57
  -1   0  -8  668.48    8.91
  -1   0  -8  631.28   12.90
   1   0   8  625.57   26.99
   1   0   7 1767.64   39.41
  -1   0  -7 1805.36   19.29
  -1   0  -7 1791.06   12.06
  -1   0  -6 3038.70   23.14
   1   0   6 3060.38   47.90
   1   0   5 2112.69   37.65
  -1   0  -5 2247.26   19.23
  -1   0  -4 5403.62  110.93
   1   0   4 5185.89   53.01
  -1   0  -3   78.20    4.56
   1   0   3   72.30    9.54
  -1   0  -2    8.23    3.12
   1   0   2    2.95    5.91
   1   0  -2    5.48    5.39
   1   0  -2   13.04    3.18
  -1   0   2   11.36    3.33
   1   0  -2    9.80    9.52
   1   0  -3   69.74   11.66
  -1   0   3   82.11   11.25
  -1   0   4 5366.13   58.31
   1   0  -4 4947.45   52.97
  -1   0   5 2109.29   39.74
   1   0  -5 2139.02   36.82
  -1   0   6 2933.50   48.35
   1   0  -6 2981.98   43.87
  -1   0   7 1665.07   39.44
   1   0  -7 1783.17   20.94
   1   0  -7 1703.38   34.22
   1   0  -8  595.08   23.56
   1   0  -8  647.69   14.12
  -1   0   8  584.18   27.12
  -1   0   9   29.32   16.53
   1   0  -9   34.74   13.96
   1   0  -9   39.03    7.00
   1   0 -10 6273.89   44.82
   1   0 -10 6276.40   64.14
   1   0 -11  992.29   20.03
  -1   0  11  910.67   34.24
   1   0 -11  963.06   27.81
  -1   0  12   11.66   18.48
   1   0 -12   -2.68   14.23
   1   0 -12    7.11    8.51
  -1   0  13  492.61   30.38
   1   0 -13  548.94   17.61
   1   0 -13  548.31   23.48
   1   0 -14  767.68   21.02
   1   0 -14  706.08   25.34
   1   0 -15  176.64   17.96
  -1   0  15  181.35   25.72
   1   0 -15  183.32   14.06
   1   0 -16    1.97   15.31
  -1   0  16   33.06   24.47
   1   0 -16    4.44   11.95
  -1   0  17   46.45   27.19
   1   0 -17   35.84   13.25
   1   0 -18 1252.98   29.89
  -1   0  18 1285.29   49.16
  -1   0  19  647.07   42.06
   1   0 -19  633.00   24.71
   1   0 -20 1234.02   32.56
  -1   0  20 1247.39   52.96
  -1   0  21   72.72   32.23
   1   0 -21   63.37   18.33
   1   0 -22   49.14   19.18
  -1   0  22   64.92   36.23
  -1   1 -22  286.37   27.23
   1  -1  22  246.78   46.97
   1   1  22  229.05   38.45
  -1  -1 -22  333.25   29.46
   1   1  21  327.92   37.30
  -1   1 -21  278.39   25.75
   1  -1  21  258.39   45.36
  -1  -1 -21  383.27   28.13
  -1   1 -20   83.18   19.80
   1   1  20   90.95   33.67
   1  -1  20  110.15   40.79
  -1  -1 -20  129.46   23.36
  -1   1 -19 1974.90   41.49
   1   1  19 2057.54   63.31
  -1   1 -18   47.01   16.64
  -1  -1 -18   69.90   14.44
   1   1  18   75.17   29.79
   1  -1  18   38.76   36.18
  -1   1 -17  325.91   20.61
   1  -1  17  289.88   38.95
  -1  -1 -17  335.05   17.20
   1   1  17  271.99   34.53
  -1   1 -16  786.27   25.51
   1   1  16  705.24   41.91
   1  -1  16  737.56   46.90
  -1  -1 -16  786.84   21.11
   1  -1  15   30.08   29.03
  -1  -1 -15    5.76   10.22
   1   1  15   17.70   24.70
  -1   1 -15    9.21   11.09
  -1   1 -15   15.10   13.15
  -1  -1 -14  493.59   16.00
  -1   1 -14  539.57   17.08
   1  -1  14  529.38   38.15
   1   1  14  520.76   37.56
  -1   1 -14  538.05   20.38
  -1   1 -13  515.17   19.11
   1  -1  13  449.31   34.81
   1   1  13  487.45   32.87
  -1  -1 -13  434.84   12.81
  -1   1 -13  510.43   15.40
  -1  -1 -13  491.26   14.76
   1  -1  12  324.60   28.75
  -1   1 -12  382.27   13.25
  -1  -1 -12  311.37   11.19
  -1  -1 -12  340.35   11.80
  -1   1 -12  398.97   15.66
   1   1  12  305.91   26.17
  -1   1 -11 1763.74   23.12
  -1  -1 -11 1482.54   19.93
   1  -1  11 1516.87   43.04
   1   1  11 1693.65   44.58
  -1  -1 -11 1527.37   20.07
   1   1  10 1483.57   39.40
  -1  -1 -10 1389.77   17.97
  -1  -1 -10 1401.05   18.76
  -1   1 -10 1460.01   20.28
   1  -1  10 1319.54   37.66
  -1  -1  -9 1250.33   15.96
  -1  -1  -9 1250.99   17.63
   1  -1   9 1297.98   33.66
  -1  -1  -8  688.62   13.33
   1  -1   8  747.50   25.21
  -1   1  -8  756.43   14.00
   1   1   8  754.09   25.17
   1   1   7  399.19   17.91
  -1   1  -7  375.91   10.30
   1  -1   7  369.06   17.63
  -1   1  -6   50.26    6.02
   1   1   6   51.02    9.29
  -1  -1  -6   29.51    6.29
  -1  -1  -5 8417.97  174.33
  -1   1  -5 8668.21  161.90
   1  -1   4 2005.65   26.28
   1   1   4 1962.37   25.44
   1  -1   3 1218.79   19.69
  -1   1  -3 1197.91   15.77
   1  -1   2  672.45   13.80
   1  -1   2  649.25   12.29
   1  -1   1  159.27    7.34
  -1   1  -1  159.15    7.10
   1  -1   0    1.71    4.34
  -1  -1   0    1.44    2.43
  -1  -1   0    1.71    2.95
  -1  -1   1  143.76    6.56
   1  -1  -1  145.37    7.05
  -1  -1   1   81.94    4.02
   1   1  -1   91.04    4.74
   1  -1  -2  695.47   13.77
  -1  -1   2  586.75   12.15
   1   1  -3 1276.30   15.77
  -1  -1   3 1323.25    9.29
   1  -1  -4 1792.54   23.20
  -1   1   4 1836.81   24.81
  -1   1   5 9499.21   61.97
   1  -1  -5 9203.94   55.63
  -1   1   6   66.22   10.17
   1  -1  -6   54.42    8.97
   1   1  -6   24.81    2.75
   1   1  -6   23.57    6.54
  -1   1   7  411.21   18.63
  -1  -1   7  370.24   18.12
   1  -1  -7  401.69   15.08
  -1   1   8  826.01   25.65
  -1  -1   8  761.72   26.31
   1  -1  -8  809.89   20.96
  -1   1   9 1444.16   35.63
   1   1  -9 1474.68   24.28
  -1   1  10 1424.59   38.23
   1  -1 -10 1462.24   28.50
  -1  -1  10 1454.59   41.26
   1   1 -10 1410.59   29.30
   1  -1 -11 1674.94   30.20
   1   1 -11 1578.19   33.11
  -1  -1  11 1615.45   46.86
  -1   1  11 1716.37   44.77
   1  -1 -11 1605.60   24.19
   1   1 -11 1631.27   27.45
   1  -1 -12  333.08   17.56
  -1  -1  12  326.31   31.89
   1   1 -12  358.97   16.14
  -1   1  12  356.63   28.06
   1  -1 -12  352.18   13.83
   1   1 -12  327.48   20.91
  -1  -1  13  528.87   38.05
  -1   1  13  501.17   33.78
   1   1 -13  490.08   18.89
   1   1 -13  406.11   24.79
   1  -1 -13  465.38   20.13
   1  -1 -13  485.11   16.30
   1   1 -14  520.35   20.54
  -1   1  14  540.38   36.60
   1  -1 -14  465.89   16.96
  -1  -1  14  516.30   42.10
   1  -1 -14  463.58   20.33
   1   1 -14  443.52   27.80
  -1   1  15    3.91   26.78
   1   1 -15    2.99   12.82
   1  -1 -15   58.38   12.10
   1   1 -15   -3.00   19.54
  -1  -1  15   15.46   35.27
   1  -1 -15    3.07   13.57
   1  -1 -16  762.90   22.76
   1  -1 -16  804.08   24.86
  -1  -1  16  753.62   51.29
   1   1 -16  796.04   25.46
  -1   1  16  768.01   43.12
   1   1 -16  775.53   32.01
  -1   1  17  334.94   36.61
  -1  -1  17  260.86   40.69
   1   1 -17  322.10   20.15
   1  -1 -17  354.01   18.61
  -1  -1  18   43.27   35.11
  -1   1  18   57.25   31.34
   1  -1 -18   52.03   14.58
   1   1 -18   60.92   16.68
  -1  -1  19 1793.96   68.16
   1  -1 -19 1878.09   36.90
   1   1 -19 1903.32   40.16
  -1   1  19 1996.13   61.99
  -1   1  20   98.69   33.46
   1   1 -20  101.04   20.32
  -1  -1  20  119.32   40.52
  -1   1  21  310.94   37.81
  -1  -1  21  255.76   43.70
   1   1 -21  273.69   24.42
  -1  -1  22  237.36   47.57
  -1   1  22  275.04   39.32
   1   1 -22  250.05   24.59
   1   2  20  830.04   50.49
  -1   2 -20 1051.42   36.73
   1   2  19  431.39   44.17
  -1   2 -19  463.57   28.10
   1   2  18  763.77   45.36
  -1   2 -18  956.37   32.43
   1   2  17   17.28   28.47
  -1   2 -17   74.61   18.89
  -1   2 -16   14.38   16.93
   1   2  16  -14.57   26.41
   1   2  15   78.70   24.40
  -1   2 -15  111.60   17.15
  -1   2 -14  419.37   21.58
   1   2  14  429.55   30.24
   1   2  13  392.61   26.94
  -1  -2 -13  395.99   19.21
   1   2  12    9.56   17.75
  -1  -2 -12    0.81   12.32
   1   2  11  641.16   27.22
  -1  -2 -11  741.06   22.03
   1   2  10 3048.47   48.94
  -1  -2 -10 2953.11   38.74
   1   2   9  177.25   15.69
  -1  -2  -9  231.11   15.31
  -1  -2  -8  247.78   15.62
   1   2   8  254.61   16.88
   1  -2   8  242.00   17.57
   1   2   7  814.36   23.48
   1  -2   7  866.80   25.30
  -1   2  -7  811.48   13.26
   1  -2   6 1270.99   27.89
   1   2   6 1215.72   25.59
   1  -2   5  891.13   23.84
   1  -2   4 3037.19   40.29
   1  -2   3   61.27   10.06
   1   2   1 1096.95   12.88
   1  -2   1 1214.62   26.04
   1  -2   0   -0.32    9.40
   1   2   0    0.34    4.75
  -1  -2   1  837.49   19.34
   1   2  -1  978.82   14.43
   1  -2  -2   25.85   10.32
   1   2  -2   13.27    5.84
  -1  -2   2   17.45    8.57
  -1  -2   3   26.76    4.50
  -1  -2   3   38.98    9.87
   1   2  -3   20.97    6.44
   1  -2  -4 2659.84   36.54
   1   2  -4 2223.48   25.57
  -1  -2   4 2758.79   36.69
  -1  -2   5 1051.80   24.43
   1   2  -5 1059.56   19.42
  -1   2   6 1258.84   26.08
   1  -2  -6 1308.16   26.38
  -1   2   7  972.61   24.90
   1  -2  -7  976.77   23.04
   1   2  -8  285.20   14.18
  -1   2   8  250.09   16.46
   1  -2  -9   64.65   12.47
  -1   2   9  119.70   14.87
   1  -2 -10 2889.71   40.69
  -1   2  10 2934.47   48.13
  -1   2  11  535.45   25.80
   1  -2 -11  566.31   21.01
  -1   2  12   -1.04   16.96
   1   2 -12    2.88   11.95
   1  -2 -12   16.65   13.01
  -1   2  13  416.91   27.59
   1   2 -13  448.66   20.61
   1  -2 -14  319.50   19.36
   1   2 -14  401.71   20.82
  -1   2  14  368.93   29.37
   1   2 -15   97.13   19.00
   1  -2 -15  118.32   16.04
  -1   2  15   70.54   24.65
   1   2 -15   61.35   16.65
   1  -2 -16   12.97   14.79
  -1   2  16   -5.08   26.46
   1   2 -16   15.93   18.93
   1   2 -16    4.42   16.40
   1   2 -17   46.81   18.28
  -1   2  17   73.64   30.10
  -1   2  18  798.69   47.18
   1   2 -18  948.21   32.59
  -1   2  19  340.74   41.14
   1   2 -19  543.95   28.74
  -1   2  20  854.42   51.18
   1   2 -20  884.30   34.80
  -1   3 -18   32.38   21.66
   1   3  18   38.18   29.31
  -1   3 -17  134.36   22.36
   1   3  17   89.54   27.40
   1   3  16  267.58   30.05
  -1   3 -16  469.39   26.72
   1   3  15    5.14   22.62
  -1   3 -15   16.67   17.70
   1   3  14  131.94   24.08
  -1   3 -14  158.81   19.98
  -1   3 -13  226.90   19.74
   1   3  13  207.21   24.13
   1   3  12   95.83   19.93
  -1   3 -12  146.24   17.26
   1   3  11  547.37   25.90
   1   3  10  432.85   24.32
   1   3   9  605.21   25.61
   1  -3   9  604.13   28.50
   1  -3   8  410.58   23.77
   1   3   8  281.28   19.23
   1  -3   7  112.69   16.21
   1  -3   6  131.32   17.75
   1  -3   5 1873.62   40.27
   1  -3   4  447.27   23.26
   1  -3   3  187.04   17.93
   1  -3   2  295.03   19.04
   1   3   0    4.13    6.73
  -1  -3   1   99.59   14.70
   1   3  -1  125.74    9.18
  -1  -3   2   57.35   15.27
   1   3  -2   55.69    8.66
  -1  -3   3  392.51   21.00
   1   3  -3  436.11   14.30
  -1  -3   4 1115.94   32.05
   1   3  -4 1289.49   22.62
  -1  -3   5 2107.06   40.87
   1  -3  -5 1963.13   41.51
  -1  -3   6   56.09   16.15
   1   3  -6   62.12   11.27
  -1  -3   7   78.55   17.09
   1  -3  -7  126.82   18.37
   1   3  -7   84.59   12.31
  -1   3   8  445.15   21.55
   1  -3  -8  465.05   25.40
  -1   3   9  647.96   26.22
   1  -3  -9  695.34   28.16
   1  -3 -10  331.38   23.16
  -1   3  10  347.04   23.01
  -1   3  11  663.82   27.70
   1  -3 -11  621.23   27.99
   1   3 -12   81.97   16.76
   1  -3 -12  132.88   20.97
  -1   3  12  125.30   20.62
   1   3 -13  209.15   19.37
  -1   3  13  227.47   24.17
   1  -3 -13  236.04   23.67
   1  -3 -14  123.93   22.35
  -1   3  14  129.11   24.09
   1   3 -14  109.89   19.13
  -1   3  15    2.78   22.65
   1  -3 -15   19.60   19.76
   1   3 -15   10.81   17.99
   1   3 -16  304.82   25.09
  -1   3  16  375.64   31.39
   1   3 -17   91.57   21.31
  -1   3  17  128.16   28.87
   1   3 -18   79.18   22.32
  -1   3  18    4.62   28.98
   1   4  13  122.40   24.19
  -1   4 -13  150.22   20.52
   1   4  12   11.96   20.50
  -1   4 -12    2.99   17.18
  -1   4 -11   86.37   17.89
   1   4  11  220.96   24.34
   1  -4  10  521.40   33.87
   1   4  10  557.43   30.65
   1  -4   9    5.96   21.37
  -1   4  -9    1.32   14.57
   1  -4   8   30.97   21.56
   1   4   8   32.77   18.86
  -1   4  -8   37.32   14.55
  -1   4  -7  517.96   20.97
   1  -4   7  395.13   27.88
   1  -4   6  285.67   26.31
   1  -4   5   51.92   22.49
   1  -4   4  879.17   35.56
   1  -4   3   74.36   22.45
   1  -4   2    4.82   19.39
   1  -4   1  410.93   29.59
  -1  -4  -1  254.79   25.66
  -1  -4   0    6.54   19.99
  -1  -4   1  282.15   26.14
  -1  -4   2   -1.66   19.94
  -1  -4   3    2.67   20.16
  -1  -4   4  854.77   36.57
  -1  -4   5  453.37   28.87
  -1  -4   6  268.41   25.73
  -1  -4   7   30.27   22.23
   1   4  -8   57.66   14.86
   1  -4  -8   53.85   25.16
  -1  -4   8   42.73   23.79
  -1   4   8   26.12   18.17
   1  -4  -9   54.01   26.01
  -1   4   9   24.28   18.36
   1  -4 -10  768.26   41.12
   1   4 -10  847.92   27.93
  -1   4  11   83.26   22.21
   1  -4 -11  154.84   30.02
  -1   4  12    7.37   19.84
   1   4 -12    0.58   17.61
   1  -4 -12   10.73   26.91
   1   4 -13  169.01   21.52
   1  -4 -13  152.59   31.23
  -1   4  13  131.59   23.94
   1  -5   4   73.06   31.67
   1  -5   3   60.08   30.43
  -1  -5  -3   81.08   33.37
   1  -5   2  103.23   33.16
  -1  -5  -2    8.31   31.23
   1  -5   1   35.80   33.02
  -1  -5  -1   69.78   33.40
  -1  -5   0   -0.70   30.42
   1  -5   0    4.42   31.01
  -1  -5   1   63.15   31.31
   1  -5  -1   28.59   31.51
  -1  -5   2   23.86   30.63
  -1  -5   3   71.17   31.70
  -1  -5   4  526.96   39.56
   2   0  22  224.93   38.69
  -2   0 -22  232.03   25.06
   2   0  21  474.64   42.47
  -2   0 -21  507.26   26.89
  -2   0 -20   68.03   18.46
   2   0  20   38.87   31.64
  -2   0 -20   68.76   19.58
  -2   0 -19   39.04   16.58
   2   0  19   59.28   29.11
  -2   0 -19   48.15   17.83
  -2   0 -18  193.77   18.54
   2   0  18  172.37   30.19
  -2   0 -18  172.04   18.07
  -2   0 -17  755.29   25.19
   2   0  17  785.63   40.74
  -2   0 -17  744.41   24.49
  -2   0 -16  981.89   25.82
   2   0  16  955.02   41.40
  -2   0 -15 1631.54   30.19
   2   0  15 1498.09   46.10
   2   0  14 1223.13   39.97
  -2   0 -14 1284.73   26.24
  -2   0 -13   30.73   10.76
   2   0  13   31.15   18.47
   2   0  12 2841.55   54.10
  -2   0 -12 2945.57   35.02
  -2   0 -11  803.55   19.10
   2   0  11  739.55   29.81
   2   0  10  847.74   30.65
  -2   0 -10  890.57   19.16
   2   0   9 2363.42   45.34
  -2   0  -9 2402.24   28.92
   2   0   8   26.54   13.46
  -2   0  -8    7.15    7.04
   2   0   7   57.25   13.92
  -2   0  -7   64.05    8.24
  -2   0  -6   95.67    7.92
   2   0   6  106.88   13.95
   2   0   5 3627.84   44.47
  -2   0  -5 3481.24   31.02
   2   0   4 2567.95   33.98
  -2   0  -4 2530.55   25.99
   2   0   3 2923.35   29.48
  -2   0  -3 2852.75   27.15
  -2   0  -2 1955.02   19.44
   2   0   2 1940.14   27.72
   2   0   2 1747.92   14.88
  -2   0  -2 1885.58   21.90
   2   0   2 1797.31   17.27
  -2   0  -1  365.34   10.25
   2   0   1  322.10    6.09
   2   0   0 2370.20   37.68
  -2   0   0 2024.46   22.25
  -2   0   1  382.56   10.89
   2   0  -1  436.16   20.23
   2   0  -2 1906.35   18.11
  -2   0   2 1938.65   22.22
  -2   0   3 3009.30   28.69
  -2   0   3 3026.38   30.71
  -2   0   4 2620.39   35.40
  -2   0   4 2708.00   28.50
  -2   0   5 3896.27   50.24
   2   0  -5 2958.11   46.78
   2   0  -6   91.34   15.45
  -2   0   6  127.02   16.58
  -2   0   7   66.72   15.15
   2   0  -7   47.06   15.44
  -2   0   8   15.78   15.16
   2   0  -8   26.03   14.69
   2   0  -9 2355.45   29.97
  -2   0   9 2293.47   47.00
   2   0 -10  868.68   20.04
  -2   0  10  847.42   32.14
   2   0 -10  789.30   27.56
   2   0 -11  760.16   19.58
   2   0 -11  732.88   26.86
  -2   0  11  702.28   30.33
  -2   0  12 2679.30   54.32
   2   0 -12 2791.64   35.85
  -2   0  13   38.17   18.88
   2   0 -13    8.65   10.28
   2   0 -13   20.98   17.89
   2   0 -14 1193.15   26.66
   2   0 -14 1205.34   35.93
  -2   0  14 1151.68   40.10
   2   0 -15 1535.00   30.83
   2   0 -15 1516.73   39.05
  -2   0  15 1447.58   45.57
   2   0 -16  854.83   25.40
   2   0 -16  944.51   33.22
  -2   0  16  899.96   40.08
   2   0 -17  712.50   24.67
  -2   0  17  677.13   38.39
   2   0 -17  736.36   30.53
   2   0 -18  168.29   17.96
   2   0 -18  195.86   23.66
  -2   0  18  199.68   31.55
   2   0 -19   38.19   16.56
  -2   0  19   42.67   30.09
   2   0 -20   63.58   18.36
  -2   0  20   58.11   30.13
   2   0 -21  448.22   26.38
  -2   0  21  513.40   43.34
   2   0 -22  216.59   24.07
  -2   0  22  214.85   39.66
  -2   1 -21   52.93   20.67
   2   1  21   79.08   31.36
   2  -1  21   43.79   38.12
  -2  -1 -21   35.64   23.29
   2   1  20  676.58   43.89
  -2   1 -20  664.99   29.50
  -2  -1 -20  733.85   33.80
   2  -1  20  621.41   48.19
  -2   1 -19   37.44   18.89
   2  -1  19   43.70   35.43
  -2  -1 -19   49.09   21.38
   2   1  19   84.00   29.11
  -2  -1 -18  577.01   27.37
   2  -1  18  500.58   42.61
  -2   1 -18  539.27   25.93
   2   1  18  537.27   41.52
   2   1  17  514.36   39.50
   2  -1  17  521.44   41.43
  -2  -1 -17  527.60   24.44
  -2  -1 -17  496.47   19.55
  -2  -1 -16   71.91   12.49
   2  -1  16   98.32   31.93
   2   1  16   58.00   28.45
  -2  -1 -16   72.44   17.02
   2   1  15  522.36   37.54
   2  -1  15  589.38   40.75
  -2  -1 -15  584.86   22.95
  -2  -1 -15  551.11   17.98
  -2   1 -15  533.94   20.07
   2   1  14  659.22   40.21
   2  -1  14  653.75   39.18
  -2  -1 -14  654.14   22.42
  -2  -1 -14  678.29   18.41
  -2   1 -14  580.93   19.76
   2  -1  13 1086.85   41.48
   2   1  13 1142.76   44.56
  -2  -1 -13 1101.19   25.96
   2  -1  12  975.35   37.34
  -2   1 -12  974.91   21.83
   2   1  12  933.76   38.44
  -2  -1 -12  945.96   24.55
  -2  -1 -11 1820.79   29.97
   2   1  11 1872.53   47.32
   2  -1  11 1758.12   43.27
  -2   1 -11 1777.03   27.31
   2   1  10  200.50   21.20
   2  -1  10  199.28   19.18
  -2  -1 -10  202.34   12.76
  -2   1 -10  170.64   11.67
   2   1   9  357.76   21.79
   2  -1   9  364.92   20.37
  -2   1  -9  358.53   13.78
  -2  -1  -9  402.26   15.28
   2   1   8  691.59   24.36
   2  -1   8  670.33   22.81
  -2   1  -8  642.25   16.88
  -2   1  -7  480.23   14.77
   2   1   7  487.70   19.92
  -2  -1  -6 2012.75   26.59
   2  -1   6 2104.24   30.90
  -2   1  -6 2062.20   26.74
   2  -1   5  129.64    9.82
  -2  -1  -5  157.00    9.18
   2   1   5  166.36   11.41
  -2   1  -5  110.38    9.15
   2  -1   5  123.60    7.70
   2  -1   4  798.33   18.10
   2  -1   4  758.78   13.50
  -2   1  -4  770.01   16.89
   2   1   4  809.82   18.13
   2  -1   3 2609.11   29.40
   2  -1   3 2623.65   23.99
  -2   1  -3 2682.35   30.85
   2  -1   2 1079.30   15.83
  -2   1  -2 1195.88   20.72
  -2  -1  -1 4841.42   35.16
  -2   1  -1 4710.80   39.43
  -2  -1   0 7632.13  165.71
   2  -1   0 7657.31   46.87
  -2   1   0 7642.84   51.80
  -2  -1   1 4442.30   30.68
  -2   1   1 4427.20   40.67
   2  -1  -2 1190.71   21.97
  -2  -1   2 1083.55   15.08
   2  -1  -3 2696.42   34.13
  -2  -1   3 2650.88   21.83
   2   1  -4  760.94   16.47
  -2   1   4  852.49   18.67
   2  -1  -4  850.78   21.64
  -2  -1   4  760.42   12.64
   2   1  -5  167.18   10.00
  -2  -1   5  181.55    7.72
  -2   1   5  142.57   10.90
   2  -1  -5  144.35   13.48
  -2   1   6 2292.05   35.08
   2   1  -6 2385.90   28.57
  -2   1   7  488.75   20.08
   2   1  -7  421.66   14.29
   2   1  -8  766.11   18.30
  -2  -1   8  689.10   23.82
  -2   1   8  683.72   25.05
   2  -1  -8  779.58   26.86
   2   1  -9  361.42   19.56
   2  -1  -9  442.52   22.63
  -2   1   9  403.21   23.18
  -2  -1   9  390.08   21.66
   2   1  -9  381.74   14.73
  -2   1  10  161.39   20.08
   2   1 -10  189.80   17.84
  -2  -1  10  211.12   20.43
   2  -1 -10  188.94   18.98
   2   1 -10  225.65   13.16
  -2   1  11 1768.03   46.74
   2   1 -11 1765.41   40.24
   2  -1 -11 1872.60   38.99
   2   1 -11 1872.73   29.93
   2   1 -12  882.81   22.73
   2  -1 -12  973.54   30.42
  -2  -1  12  897.62   38.77
   2   1 -12  903.29   32.80
  -2   1  13  968.99   42.45
   2  -1 -13 1060.25   31.82
   2   1 -13  962.84   36.25
   2   1 -13  981.02   24.68
  -2   1  14  585.75   36.65
   2  -1 -14  618.41   26.51
   2   1 -14  655.55   22.42
   2   1 -14  593.06   33.11
   2   1 -15  502.72   30.98
   2  -1 -15  535.64   25.76
  -2   1  15  532.21   37.17
   2   1 -15  507.24   21.35
   2  -1 -16   69.74   18.76
  -2   1  16   55.27   27.83
   2   1 -16   62.63   15.07
  -2  -1  16   89.01   37.42
   2   1 -16   66.68   22.12
   2   1 -17  532.23   30.16
  -2  -1  17  501.34   46.40
   2   1 -17  494.58   23.24
   2  -1 -17  517.66   26.17
  -2   1  17  514.31   38.42
   2   1 -18  451.88   23.78
  -2   1  18  517.85   39.58
  -2  -1  18  483.71   46.86
   2   1 -18  494.95   29.07
   2  -1 -18  515.96   26.79
  -2  -1  19   24.97   36.95
   2   1 -19   31.22   18.15
  -2   1  19   55.30   30.81
  -2   1  20  656.01   41.96
  -2  -1  20  670.01   51.09
   2   1 -20  663.50   29.15
   2   1 -21   51.94   21.01
  -2   1  21   59.12   32.57
  -2  -1  21   53.99   40.97
  -2   2 -20   32.48   22.10
   2   2  20    7.26   33.43
  -2  -2 -20   51.95   28.71
  -2   2 -19    4.95   20.38
   2   2  19    1.48   36.01
  -2  -2 -19   20.92   26.11
  -2   2 -18  109.86   21.29
   2   2  18   86.65   33.30
  -2  -2 -17  482.04   32.08
   2   2  17  362.52   38.09
   2   2  16  569.62   38.94
   2   2  15 1022.18   43.35
   2   2  14  669.73   34.89
   2   2  13   68.86   22.04
   2   2  12 1419.68   40.36
   2   2  11  593.34   28.17
   2   2  10  496.62   24.52
  -2   2 -10  516.59   19.65
   2   2   9 1392.23   33.21
   2  -2   9 1461.08   33.56
   2  -2   8    8.49   11.73
  -2   2  -8    5.25   10.01
   2   2   8    5.68   12.23
   2  -2   7   24.50   11.18
  -2   2  -7   19.16    9.40
   2   2   7   32.69   12.54
  -2   2  -6   27.67    9.19
   2   2   6   17.57    9.89
   2  -2   6   20.54   11.56
  -2  -2  -5  836.93    7.33
  -2   2  -5  740.31   19.39
   2  -2   4 1025.36   25.22
   2  -2   4 1084.55   24.13
   2  -2   3 1434.59   28.45
   2  -2   3 1675.97   29.60
  -2  -2  -2  972.17   19.29
   2  -2   2  968.02   23.82
  -2  -2  -1  571.56   14.60
   2  -2   1  380.61   16.81
  -2  -2   0 1079.65   18.50
  -2  -2   0 1027.70   20.19
  -2  -2   1  620.72   16.75
  -2  -2   1  621.73   14.57
  -2  -2   2 1196.48   23.34
  -2  -2   2 1183.80   18.10
  -2  -2   3  854.22   14.74
   2   2  -3  909.63   19.21
  -2  -2   3  908.80   21.00
  -2  -2   4  729.22   12.39
  -2  -2   4  703.18   20.13
   2   2  -4  682.62   17.36
   2   2  -5 1166.58   21.84
  -2  -2   5 1155.22   12.23
  -2  -2   6    2.47    2.73
   2  -2  -6   23.49   11.51
   2   2  -6    0.67    8.55
  -2   2   6   31.54   10.88
   2   2  -7   22.00    9.65
   2  -2  -7   14.41   12.78
  -2   2   7   19.20   11.72
   2   2  -8   13.53    9.88
   2  -2  -8    2.85   13.33
  -2   2   8   13.22   13.35
   2  -2  -9 1377.84   32.76
   2   2  -9 1319.03   26.47
  -2   2  10  509.84   24.66
   2   2 -10  459.81   19.10
  -2   2  11  708.76   29.49
   2  -2 -11  773.91   28.46
  -2   2  12 1579.10   42.75
   2   2 -12 1498.22   31.36
   2  -2 -13  129.67   19.57
  -2   2  13  118.72   22.60
   2  -2 -14  812.95   29.91
   2   2 -14  727.86   31.21
  -2   2  14  760.14   37.61
   2   2 -14  764.69   26.23
  -2   2  15  841.28   40.60
   2  -2 -15  945.88   32.39
   2   2 -15 1230.28   32.47
   2   2 -15 1224.90   39.16
   2   2 -16  635.56   33.28
  -2   2  16  555.43   38.07
   2   2 -16  604.14   26.53
   2  -2 -16  616.41   28.05
   2   2 -17  407.89   32.48
  -2   2  17  421.38   38.20
   2   2 -17  402.29   24.20
   2  -2 -17  425.39   25.98
   2   2 -18  133.00   20.66
  -2   2  18  121.08   35.21
   2  -2 -18  104.98   20.70
  -2   2  19   32.98   32.15
   2   2 -19   11.90   19.75
  -2   2  20   42.47   35.54
   2   2 -20   26.85   20.68
  -2   3 -17  196.89   24.16
   2   3  17  125.20   30.25
   2   3  16   53.41   26.48
  -2   3 -16   33.46   20.56
   2   3  15  180.25   27.58
   2   3  14  383.26   29.76
   2   3  13  410.89   28.16
   2   3  12  296.32   24.65
   2   3  11  614.52   28.56
   2   3  10  117.24   19.41
   2  -3  10   99.70   18.45
   2  -3   9   92.56   17.92
   2   3   9  107.25   18.41
   2   3   8  220.25   19.67
   2  -3   8  167.07   18.31
   2   3   7   67.52   14.41
   2  -3   7   91.52   17.69
   2  -3   6  840.30   29.58
   2  -3   5   31.96   16.25
   2  -3   4  248.03   20.77
   2  -3   3  710.53   27.26
  -2  -3  -2  133.90   13.41
   2  -3   2  541.96   24.30
  -2  -3  -1  750.24   20.17
   2  -3   1 1158.06   34.06
  -2  -3   0 2508.46   32.20
  -2  -3   0 2404.91   40.72
  -2  -3   1  718.89   25.13
  -2  -3   1  838.47   20.10
   2   3  -2  117.16   11.93
  -2  -3   2  101.11   16.02
  -2  -3   2  128.64   11.36
   2  -3  -3  845.36   31.55
   2   3  -3  869.49   21.00
   2   3  -4   52.76   11.56
  -2  -3   4   56.06   15.53
  -2  -3   5   87.26   16.15
   2   3  -5   80.88   11.76
   2  -3  -6 1059.43   34.91
   2   3  -6 1000.82   23.77
   2  -3  -7   99.86   19.56
  -2   3   7   80.47   15.06
   2   3  -7   45.90   12.29
  -2   3   8  161.19   18.02
   2  -3  -8  156.27   22.71
   2  -3  -9  106.97   20.62
  -2   3   9  107.52   17.53
   2   3  -9  110.50   14.80
   2  -3 -10   63.25   21.19
  -2   3  10   72.81   17.38
  -2   3  11  632.62   28.64
   2   3 -11  689.20   25.36
   2  -3 -12  550.44   30.50
  -2   3  12  434.25   25.91
  -2   3  13  371.93   27.46
   2  -3 -13  455.88   29.78
   2   3 -13  455.74   23.95
  -2   3  14  202.03   25.15
   2  -3 -14  191.80   26.08
  -2   3  15  175.40   27.36
   2  -3 -15  219.49   26.59
   2   3 -15  145.52   21.04
   2  -3 -16   29.80   22.76
   2   3 -16   43.13   19.74
  -2   3  16   31.60   25.51
  -2   3  17  150.65   31.55
   2  -3 -17  229.41   27.16
   2   3 -17  137.74   22.58
   2   4  13   17.95   23.61
  -2   4 -13  142.92   21.47
   2   4  12  274.94   26.68
   2   4  11   93.28   23.99
   2  -4  11  264.55   28.72
   2  -4  10  112.59   23.90
   2   4  10   91.30   22.42
   2   4   9  413.75   27.21
   2  -4   9  221.69   25.45
   2   4   8   21.03   19.31
   2  -4   8    4.40   19.89
   2  -4   7    9.27   20.82
   2  -4   6   13.02   21.46
   2  -4   5  113.14   24.28
   2  -4   4  205.84   24.86
   2  -4   3  586.63   33.66
  -2  -4  -3  234.35   20.77
   2  -4   2  317.18   28.08
  -2  -4  -2  415.31   29.04
   2  -4   1   21.22   21.29
  -2  -4  -1  660.87   33.14
  -2  -4   0  373.31   28.07
  -2  -4   1  570.67   30.86
  -2  -4   2  411.14   28.86
  -2  -4   3  213.82   24.92
   2  -4  -3  642.02   37.81
   2  -4  -4  236.75   31.52
  -2  -4   4  204.32   24.55
   2  -4  -5  195.51   29.60
  -2  -4   5  405.38   29.19
   2  -4  -6    5.05   25.68
  -2  -4   6    5.40   21.55
   2  -4  -7   16.57   25.76
  -2   4   8   25.44   17.66
   2  -4  -8    3.32   26.19
  -2   4   9  267.18   24.50
   2  -4  -9  329.08   33.46
  -2   4  10   93.51   22.70
   2  -4 -10  142.61   30.56
   2   4 -10  130.12   17.96
  -2   4  11  261.06   26.23
   2   4 -11   59.53   17.83
  -2   4  12  361.11   27.79
   2   4 -12  348.78   23.89
  -2   4  13  100.90   23.83
   2  -4 -13  120.50   30.22
  -3   0 -21   20.14   20.07
   3   0  21    5.63   32.30
   3   0  20  229.39   32.81
  -3   0 -20  227.10   23.02
  -3   0 -20  224.24   22.24
   3   0  19  171.17   31.16
  -3   0 -19  193.07   21.08
   3   0  18  226.49   30.02
  -3   0 -18  270.26   21.02
  -3   0 -17   47.27   16.52
   3   0  17   35.30   25.43
   3   0  16 2093.71   52.79
  -3   0 -16 2206.85   39.54
   3   0  15   73.87   22.30
  -3   0 -15  118.94   15.97
   3   0  14  279.13   24.71
  -3   0 -14  310.36   18.40
   3   0  13  371.83   26.04
  -3   0 -13  429.07   18.75
  -3   0 -12  544.71   19.42
   3   0  12  503.72   25.71
  -3   0 -11  149.64   13.32
   3   0  11  148.79   18.06
   3   0  10  229.41   18.19
  -3   0 -10  222.86   13.83
  -3   0  -9   19.54    9.89
   3   0   9   22.31   12.87
   3   0   8 4545.41   53.28
  -3   0  -8 4336.40   42.97
   3   0   7  342.54   17.71
  -3   0  -7  288.25   13.72
   3   0   6 4388.17   24.88
  -3   0  -6 4466.03   42.37
   3   0   5 2204.34   23.41
  -3   0  -5 2144.41   29.62
   3   0   4  115.50   10.01
  -3   0  -4  126.09   10.65
   3   0   4  119.86    8.60
  -3   0  -3   36.59    8.55
   3   0   3   33.36    5.37
   3   0   3   44.57    5.48
   3   0   3   42.05   10.36
   3   0   2 4784.23  110.50
  -3   0  -2 4907.66   42.61
   3   0   2 4962.74   88.72
  -3   0  -1  276.45   12.27
   3   0   1  301.92   17.99
  -3   0   0    2.16    6.90
   3   0   0    4.60   13.12
   3   0  -1  329.74   20.75
  -3   0   1  280.72   12.60
  -3   0   2 4897.33   86.93
   3   0  -2 4860.26   23.92
  -3   0   3   37.03    8.83
  -3   0   3   32.53    5.45
   3   0  -3   41.86   15.95
   3   0  -4  143.61   18.06
  -3   0   4  116.01    8.80
  -3   0   4  127.31   10.48
  -3   0   5 2255.07   29.94
   3   0  -5 2212.85   43.75
   3   0  -6 4365.99   60.32
  -3   0   6 4727.20   47.69
  -3   0   7  339.11   17.73
   3   0  -7  267.01   21.07
  -3   0   8 4740.93   58.39
   3   0  -8 3935.77   57.40
  -3   0   9   32.21   14.64
   3   0  -9   21.24   15.30
   3   0 -10  197.44   19.64
  -3   0  10  227.52   19.67
   3   0 -11  127.63   19.13
  -3   0  11  143.92   18.82
  -3   0  12  462.68   26.04
   3   0 -12  496.02   26.33
  -3   0  13  379.26   26.62
   3   0 -13  412.86   25.90
   3   0 -14  265.56   25.03
  -3   0  14  271.89   25.58
   3   0 -15  110.45   22.12
  -3   0  15   61.07   21.82
  -3   0  16 1907.65   51.13
   3   0 -16 2156.72   48.60
   3   0 -17   44.41   22.39
  -3   0  17   33.90   24.63
  -3   0  18  259.63   31.27
   3   0 -18  251.09   27.18
   3   0 -19  155.77   26.26
  -3   0  19  119.79   30.31
  -3   0  20  193.14   33.22
  -3   0  21   13.99   30.20
   3  -1  21 1129.31   54.70
   3   1  21 1116.10   49.96
  -3   1 -21 1099.66   37.73
   3   1  20  136.02   31.10
   3  -1  20  140.26   35.07
  -3  -1 -20  144.57   26.38
   3  -1  19    3.60   31.84
   3   1  19    9.88   28.18
  -3  -1 -19    8.93   20.42
   3   1  18  130.21   29.89
   3  -1  18  120.23   32.46
  -3  -1 -18  130.59   22.08
   3   1  17 1490.55   53.25
   3  -1  17 1594.38   53.71
  -3  -1 -17 1512.10   38.56
   3  -1  16  155.23   29.13
  -3  -1 -16  140.45   19.29
  -3   1 -16  154.79   17.90
   3   1  16  161.46   28.63
   3   1  15  711.51   39.10
   3  -1  15  751.86   38.87
  -3   1 -15  696.61   24.56
  -3  -1 -15  747.78   26.58
   3   1  14  195.97   28.73
   3  -1  14  232.82   28.81
  -3  -1 -14  209.50   18.32
  -3   1 -14  168.97   16.39
   3  -1  13  799.89   34.90
   3   1  13  842.68   40.27
  -3  -1 -13  730.61   25.76
  -3   1 -13  747.65   23.74
  -3   1 -12   18.43   12.17
   3  -1  12   26.40   19.74
   3   1  12   22.74   23.95
  -3  -1 -12   16.46   13.10
  -3   1 -11   -3.24   11.52
   3   1  11    5.13   20.10
   3  -1  11   -0.92   16.61
  -3  -1 -11    4.92   12.29
   3  -1  10 1559.76   35.25
   3   1  10 1633.85   42.58
  -3  -1 -10 1656.95   30.67
   3  -1   9 1220.92   29.78
  -3  -1  -9 1188.41   26.29
  -3   1  -9 1231.99   26.44
   3   1   8  197.94   17.75
  -3   1  -8  255.69   14.26
  -3   1  -7 6435.60   55.26
   3  -1   7 6504.07   36.80
  -3   1  -6   24.49   10.04
   3  -1   6   21.95    9.35
   3  -1   6   26.45    6.12
   3   1   6   27.34   10.91
  -3  -1  -6   11.59   10.30
  -3  -1  -5    5.33    9.46
   3  -1   5    9.14    5.66
  -3   1  -5   19.83    9.87
   3   1   5   13.95    8.91
   3  -1   5   14.38    8.25
   3  -1   4  173.85   10.83
   3  -1   4  145.42    8.38
  -3  -1  -4  181.14   11.88
  -3   1  -4  160.29   12.19
   3   1   4  159.66   10.77
   3   1   3  524.94   14.30
   3  -1   3  558.15   15.70
   3  -1   3  502.59   13.91
  -3  -1  -3  497.61   15.90
  -3   1  -3  517.77   18.36
   3  -1   2  304.46   12.57
  -3   1  -2  313.36   15.73
   3  -1   1 3016.28   34.85
  -3   1  -1 3070.03   38.91
  -3  -1   0   -0.29    7.63
  -3   1   0    3.23    9.66
   3  -1   0   -1.25    9.70
  -3  -1   1 3068.70   32.15
  -3   1   1 3075.41   39.12
   3  -1  -2  311.30   17.75
  -3  -1   2  326.62   12.00
  -3   1   2  312.33   15.51
  -3   1   3  509.55   14.10
   3  -1  -3  562.80   22.54
  -3  -1   3  550.85   14.12
  -3   1   3  566.67   19.12
   3  -1  -4  184.89   18.12
  -3  -1   4  194.35   10.24
  -3   1   4  180.77   10.73
   3  -1  -5   20.37   16.88
  -3  -1   5   16.64    6.90
  -3   1   5   22.88    9.02
   3  -1  -6   30.84   18.54
  -3  -1   6   24.35    7.80
   3   1  -6   35.01   12.14
  -3   1   6   39.80   10.69
  -3   1   7 6727.70   63.67
   3   1  -7 6716.47   67.04
  -3   1   8  257.29   18.60
   3  -1  -8  265.27   25.09
  -3   1   9 1292.55   34.36
   3  -1  -9 1317.01   41.13
   3   1 -10 1452.79   39.43
   3  -1 -10 1502.56   43.05
   3  -1 -11    6.52   20.57
  -3  -1  11    4.74   16.21
  -3   1  11    4.67   18.75
   3   1 -11   -1.82   12.00
   3   1 -11    2.79   19.17
   3  -1 -12   36.21   21.56
  -3   1  12   14.62   22.17
  -3  -1  12   19.84   18.28
   3   1 -12   25.71   13.15
   3   1 -12   11.26   22.53
   3   1 -13  757.41   24.78
   3   1 -13  627.67   35.81
  -3   1  13  711.80   35.42
  -3  -1  13  751.72   35.96
   3  -1 -13  666.02   33.50
   3   1 -14  188.52   18.16
   3   1 -14  166.78   27.78
  -3  -1  14  230.89   29.78
   3  -1 -14  199.65   25.72
  -3   1  14  166.63   26.20
   3   1 -15  732.06   26.08
  -3   1  15  727.40   37.65
   3   1 -15  711.95   36.38
  -3  -1  15  734.83   41.28
   3  -1 -15  682.19   33.36
   3  -1 -16  162.79   24.85
  -3   1  16  158.51   28.51
   3   1 -16  114.50   18.32
  -3  -1  16   81.74   30.61
   3   1 -16  148.56   26.73
   3   1 -17 1493.26   37.48
  -3   1  17 1371.69   49.68
   3   1 -17 1458.56   44.61
   3  -1 -17 1398.43   42.47
   3  -1 -18  112.57   24.78
  -3   1  18   61.87   26.61
  -3  -1  18  116.66   35.99
   3   1 -18  141.44   20.84
   3   1 -18  106.32   25.12
  -3  -1  19    1.67   33.41
   3  -1 -19    9.71   23.89
  -3   1  19   32.77   28.65
   3   1 -19   16.05   19.48
   3   1 -19   23.61   22.80
  -3   1  20  137.13   31.28
  -3  -1  20  149.54   37.12
   3   1 -20  139.97   22.35
  -3   1  21 1039.66   47.77
  -3  -1  21 1073.19   55.61
   3   2  19  177.81   37.50
  -3  -2 -19  171.45   29.93
   3   2  18  137.20   37.43
  -3  -2 -18  207.29   29.79
   3   2  17    4.97   30.65
  -3  -2 -17   26.81   24.97
  -3  -2 -16 1650.43   43.68
   3   2  16 1382.73   53.42
   3   2  15   55.79   27.83
  -3  -2 -15   61.74   22.04
  -3  -2 -14  182.80   23.35
   3   2  14  158.85   27.47
   3   2  13  257.33   27.31
  -3  -2 -13  156.03   19.96
   3   2  12  257.38   24.67
  -3  -2 -12  278.75   22.09
  -3   2 -11   80.04   16.43
  -3  -2 -11  102.82   17.69
   3   2  11  104.54   20.06
  -3   2 -10   52.68   15.60
   3   2  10   77.01   16.96
  -3  -2 -10   63.74   16.14
  -3   2  -9   -1.36   13.97
   3   2   9   10.20   14.50
   3  -2   9   14.01   13.85
  -3  -2  -9   17.21   13.70
   3  -2   8 2819.17   44.69
  -3   2  -8 2813.09   43.74
   3   2   7  210.47   17.30
   3  -2   7  189.04   15.43
   3   2   6 2303.59   37.40
   3  -2   6 2205.60   38.71
  -3  -2  -6 2039.75   35.29
   3  -2   6 2476.81   34.48
  -3   2  -6 2250.15   38.13
   3   2   5 1077.19   25.00
   3  -2   5 1064.29   24.93
  -3   2  -4   24.50   11.84
   3  -2   4    3.62    9.75
   3  -2   4   17.90   11.58
  -3  -2  -4   14.01   10.25
  -3   2  -3   49.25   12.48
  -3  -2  -3  139.09   13.32
   3  -2   3  119.56   13.02
   3  -2   3   81.42   12.13
  -3  -2  -2 1913.76   30.88
  -3   2  -2 1723.93   34.74
  -3  -2  -1   91.00    8.96
  -3  -2  -1   91.10   11.97
  -3  -2   0    5.85    9.25
   3  -2   0   -1.17   10.01
  -3  -2   0    0.45    7.35
  -3  -2   1  115.12   10.77
  -3  -2   1  102.19    8.98
  -3  -2   2 1747.47   26.21
   3  -2  -2 2093.03   36.26
   3  -2  -3   76.84   14.27
  -3  -2   3  142.95    9.98
  -3  -2   4   20.16    6.91
   3  -2  -4   19.47   13.89
  -3   2   5  920.66   22.76
   3  -2  -5  942.79   30.23
  -3   2   6 2313.81   36.55
  -3  -2   6 2187.95   22.74
  -3   2   7  270.88   17.30
   3  -2  -7  286.97   22.56
   3   2  -8 2714.98   39.75
  -3   2   8 2727.20   43.56
   3   2  -9   10.15   12.56
   3  -2  -9    7.32   18.90
  -3   2   9   14.91   14.90
   3  -2 -10   82.65   22.17
  -3   2  10   74.12   17.59
   3   2 -10   76.88   14.34
   3   2 -11  109.34   15.57
   3  -2 -11   92.19   23.16
  -3   2  11   88.14   19.32
   3   2 -12  245.33   18.68
  -3   2  12  280.93   25.52
   3   2 -13  230.29   19.59
   3   2 -13  266.73   26.48
  -3   2  13  242.08   26.54
   3  -2 -13  309.14   27.94
   3  -2 -14  141.03   25.01
   3   2 -14  166.73   25.56
  -3   2  14  159.57   25.71
   3   2 -14  134.27   18.75
   3  -2 -15   68.60   23.91
   3   2 -15   63.93   18.13
  -3   2  15   29.98   25.35
   3   2 -15   65.31   24.46
   3   2 -16 1511.08   38.75
  -3   2  16 1534.38   52.76
   3   2 -16 1467.57   48.89
   3  -2 -16 1637.11   45.65
   3  -2 -17   56.54   24.72
  -3   2  17   20.83   28.85
   3   2 -17   19.13   18.91
   3   2 -17   35.03   28.94
  -3   2  18  156.71   35.68
   3   2 -18  128.54   22.78
   3   2 -18  167.61   33.93
   3  -2 -18  153.10   25.65
   3  -2 -19   85.21   25.37
  -3   2  19   65.37   34.27
   3   2 -19  143.11   23.44
   3   2 -19  100.70   32.94
   3   3  16   29.29   28.86
  -3  -3 -16   49.29   29.75
   3   3  15  186.45   28.81
  -3  -3 -15  252.12   31.31
   3   3  14   72.10   25.46
  -3  -3 -14  104.19   26.17
   3   3  13  341.52   29.02
  -3  -3 -13  385.86   29.97
   3   3  12   29.99   20.79
  -3  -3 -12   15.72   20.76
   3   3  11   21.39   19.13
  -3  -3 -11   26.85   20.40
   3   3  10  585.67   27.53
   3  -3  10  422.91   26.84
   3   3   9  246.84   22.34
  -3  -3  -9  278.06   23.65
   3  -3   9  242.81   22.18
   3   3   8  140.32   19.26
   3  -3   8  132.00   19.31
   3  -3   7 2111.20   45.23
  -3  -3  -7 2000.01   41.42
   3   3   7 2033.27   42.02
   3  -3   6   85.29   17.95
  -3  -3  -6   55.97   16.74
   3  -3   5   14.24   15.75
  -3  -3  -5   14.88   15.73
   3  -3   4  131.99   18.66
   3  -3   4  132.61   20.07
   3  -3   3  289.51   21.77
  -3  -3  -3  301.87   18.82
   3  -3   3  352.77   25.78
  -3  -3  -2   69.53   14.50
  -3  -3  -2   90.50   15.28
  -3  -3  -1 1146.56   28.86
  -3  -3  -1 1132.62   27.90
  -3  -3   0    5.29   13.56
   3  -3   0    4.76   15.91
  -3  -3   0   -3.94   13.36
  -3  -3   1 1125.33   29.00
  -3  -3   1 1112.26   25.85
  -3  -3   2   89.64   15.18
   3  -3  -2  149.33   20.81
   3  -3  -3  355.72   23.96
  -3  -3   3  315.02   19.21
   3  -3  -4   91.95   19.98
   3  -3  -5   16.50   18.63
   3  -3  -6   94.14   20.70
   3   3  -7 2119.37   37.70
  -3   3   7 2148.99   40.90
   3  -3  -8  226.08   24.43
  -3   3   8  198.15   19.97
   3   3  -9  228.02   19.26
  -3   3   9  271.58   22.60
  -3   3  10  294.05   23.17
   3  -3 -10  411.71   30.21
   3  -3 -11   -0.09   22.52
  -3   3  11   29.02   17.09
   3   3 -11   19.21   16.60
   3  -3 -12   32.84   24.40
  -3   3  12   28.14   20.05
   3   3 -12    6.32   16.85
  -3   3  13  339.34   27.75
   3  -3 -13  432.32   31.73
   3   3 -13  378.09   24.72
   3  -3 -14   55.12   25.85
  -3   3  14   61.51   22.50
   3   3 -14   96.26   20.71
  -3   3  15  198.96   29.59
   3  -3 -15  243.67   29.11
   3   3 -15  230.04   24.22
   3  -3 -16  129.69   27.02
  -3   3  16  123.49   28.84
   3   3 -16   35.70   21.55
   3   3 -16   82.30   27.05
   3   4  12   77.59   24.87
  -3  -4 -12   99.85   29.86
   3   4  11   74.61   24.74
   3  -4  11   29.76   24.90
   3  -4  10   26.61   23.06
   3   4  10   26.04   22.60
  -3  -4 -10   19.33   25.75
   3  -4   9   41.08   22.06
   3   4   9   29.25   22.02
  -3  -4  -9   64.95   25.69
   3   4   8  563.44   31.12
   3  -4   8  709.60   34.69
   3   4   7   28.68   20.47
  -3  -4  -7    7.69   22.38
   3  -4   6  477.74   31.24
  -3  -4  -6  698.03   32.60
   3  -4   5   68.37   23.38
  -3  -4  -5  726.66   32.17
   3  -4   4    5.42   22.66
  -3  -4  -4   13.00   20.86
   3  -4   3   16.01   23.32
   3  -4   2  425.25   32.07
   3  -4   1  101.82   25.47
   3  -4   0   20.29   26.05
   3  -4  -1  160.42   29.11
   3  -4  -2  673.48   39.84
   3  -4  -3   28.56   26.46
   3  -4  -4   -3.14   25.49
   3  -4  -5  179.85   31.92
   3  -4  -6  599.64   40.17
  -3   4   7  104.94   20.84
   3  -4  -7  219.10   31.16
  -3   4   8  622.13   30.54
   3  -4  -8 1190.00   46.70
  -3   4   9   22.67   20.34
   3  -4  -9   38.26   29.17
   3  -4 -10   28.02   29.28
  -3   4  10   21.16   21.28
   3  -4 -11   33.01   30.71
  -3   4  11   10.83   20.20
   3  -4 -12  108.07   33.50
  -3   4  12   68.86   23.30
   3   4 -12   90.83   21.44
   4   0  20  413.71   36.30
  -4   0 -20  443.30   28.29
  -4   0 -19   -1.15   19.55
   4   0  19    4.69   26.50
   4   0  18  881.78   40.57
  -4   0 -18  930.25   31.88
   4   0  17  161.16   26.32
  -4   0 -17  169.09   20.91
  -4   0 -16  339.47   22.59
   4   0  16  308.72   26.82
  -4   0 -15   11.44   15.81
   4   0  15    2.30   20.36
  -4   0 -14   81.47   16.19
   4   0  14   96.33   20.41
  -4   0 -13   15.78   14.22
   4   0  13    9.42   17.57
   4   0  12 4217.96   57.93
  -4   0 -12 4020.82   50.34
   4   0  11  242.22   19.92
  -4   0 -11  251.08   16.94
   4   0  10  354.39   20.19
  -4   0 -10  318.84   17.76
  -4   0  -9  222.93   15.75
   4   0   9  223.27   17.66
  -4   0  -8    5.92   11.00
   4   0   8   17.02   11.39
   4   0   7  107.38   11.98
   4   0   7  114.05    7.44
  -4   0  -7  105.89   12.72
   4   0   6 1625.38   24.95
   4   0   6 1627.40   23.12
  -4   0  -6 1616.74   30.88
   4   0   5   12.37   10.04
  -4   0  -5   16.33   10.53
   4   0   5    9.47    7.13
   4   0   4 3065.03   25.01
   4   0   4 3050.57   39.07
  -4   0  -4 3007.41   40.15
   4   0   3  329.37    9.82
  -4   0  -3  320.36   15.64
   4   0   3  356.32   18.11
   4   0   2 5187.99   32.10
  -4   0  -2 5414.22   52.63
  -4   0  -1    9.63   10.20
   4   0   1    9.88    4.90
   4   0   1   22.39   13.46
  -4   0   0    1.25   10.04
   4   0   0    5.35   13.71
  -4   0   1   16.51   10.69
   4   0  -1   21.17   15.65
   4   0  -2 6280.61   71.79
  -4   0   2 5315.34   53.24
   4   0  -3  405.95   24.15
  -4   0   3  343.83   16.63
   4   0  -4 3089.08   52.51
  -4   0   4 3076.27   25.20
  -4   0   4 2999.33   40.19
  -4   0   5    6.00   10.59
  -4   0   5   11.58    7.10
   4   0  -5   18.96   15.92
   4   0  -6 1592.41   39.71
  -4   0   6 1572.96   24.88
  -4   0   6 1597.89   30.21
  -4   0   7  107.81   11.77
   4   0  -7  114.18   19.74
  -4   0   8    9.67   11.13
   4   0  -8   13.49   16.99
  -4   0   9  211.88   17.09
   4   0  -9  177.53   20.97
  -4   0  10  362.81   21.67
   4   0 -10  343.47   24.26
  -4   0  11  257.35   22.16
   4   0 -11  282.25   23.65
  -4   0  12 4453.03   62.84
   4   0 -12 3832.59   61.91
   4   0 -13   15.90   20.37
  -4   0  13   21.38   18.66
   4   0 -14   77.52   23.75
  -4   0  14   69.94   20.88
   4   0 -15   23.27   22.38
  -4   0  15    2.69   19.98
  -4   0  16  317.11   28.72
   4   0 -16  332.72   29.01
   4   0 -17  161.45   27.43
  -4   0  17  132.00   26.56
  -4   0  18  837.00   40.50
   4   0 -18  954.14   40.02
   4   0 -19   19.33   26.22
  -4   0  19    6.24   27.39
  -4   0  20  427.56   37.64
   4   0 -20  461.97   34.62
  -4  -1 -20   43.50   25.29
   4   1  20   43.95   28.03
   4  -1  20   43.12   31.15
  -4  -1 -19   66.84   24.45
   4   1  19   82.16   27.78
   4  -1  19   59.19   29.95
  -4  -1 -18   21.12   22.43
   4   1  18   53.12   27.41
   4  -1  18   53.32   28.62
   4   1  17 1548.90   49.98
   4  -1  17 1657.71   51.13
  -4  -1 -17 1702.86   43.98
  -4  -1 -16   22.56   19.82
  -4   1 -16    7.65   17.84
   4   1  16   26.60   24.16
   4  -1  16   29.71   24.39
  -4  -1 -15   -2.68   18.83
  -4   1 -15    0.78   17.17
   4   1  15    6.41   24.45
   4  -1  15    9.83   22.95
  -4  -1 -14   56.26   18.27
  -4   1 -14   57.39   17.28
   4   1  14   74.70   23.46
   4  -1  14   44.64   21.41
   4  -1  13 1768.10   42.66
   4   1  13 1874.29   49.61
  -4  -1 -13 1818.22   40.28
  -4   1 -13 1728.70   37.19
   4  -1  12  307.14   22.58
  -4  -1 -12  343.39   21.51
  -4   1 -12  284.70   20.22
   4   1  12  327.74   27.38
  -4  -1 -11 3597.34   50.04
  -4   1 -11 3462.43   48.21
  -4  -1 -10    8.61   12.83
  -4   1 -10   13.75   13.09
   4   1  10   14.74   18.88
   4   1   9  406.88   24.09
  -4  -1  -9  375.40   19.69
  -4   1  -9  390.33   19.63
  -4  -1  -8   65.55   13.91
  -4   1  -8   69.91   14.27
   4   1   8   63.64   15.83
   4  -1   8   67.22    6.86
  -4  -1  -7   78.06   13.22
  -4   1  -7   59.47   13.41
   4   1   7   59.64   13.59
   4  -1   7   75.26    7.46
   4  -1   7   74.22   12.23
   4  -1   6  167.47    9.16
  -4  -1  -6  215.21   15.26
   4   1   6  211.27   14.68
  -4   1  -6  175.39   16.14
   4  -1   6  195.55   13.65
   4  -1   5  128.02   11.79
  -4   1  -5   97.12   14.20
   4   1   5  117.88   11.82
   4  -1   5  107.93    9.22
   4  -1   4  170.19   12.30
   4   1   4  165.85   11.37
   4  -1   4  175.35   11.76
  -4  -1  -4  183.54   14.42
  -4   1  -4  164.11   15.92
   4  -1   3 4625.31   45.10
  -4   1  -3 4689.50   55.78
   4   1   2  103.40    8.35
   4  -1   2  112.28   13.07
  -4  -1  -2  134.71   12.93
   4  -1   1  578.35   21.37
  -4  -1  -1  629.21   20.93
  -4   1  -1  610.47   22.74
  -4  -1   0   61.73   11.28
   4  -1   0   93.45   14.95
  -4   1   0   89.66   13.96
  -4  -1   1  674.71   19.71
  -4   1   1  629.67   22.98
   4   1  -2  104.41    5.99
   4  -1  -2   99.84   17.96
  -4   1   2   79.72    8.07
   4   1  -2  164.13   14.48
  -4  -1   2  146.62   12.04
  -4   1   2  111.83   15.02
   4   1  -3 4737.71   54.96
  -4   1   3 4807.96   38.56
  -4  -1   3 4663.07   45.18
  -4   1   3 4837.36   55.60
   4  -1  -4  153.60   22.76
   4   1  -4  177.85   16.44
  -4   1   4  160.25   11.27
  -4  -1   4  190.86   13.24
  -4   1   4  173.41   16.45
   4  -1  -5  109.79   22.77
   4   1  -5  148.29   16.96
  -4   1   5   93.73   11.01
  -4  -1   5  136.13   11.87
   4   1  -6  218.38   19.68
  -4   1   6  185.45   14.33
   4  -1  -6  213.04   27.40
  -4  -1   6  217.47   13.18
   4  -1  -7   70.78   26.46
  -4   1   7   57.75   13.67
   4   1  -7   81.86   18.03
  -4  -1   7   76.20   11.04
   4  -1  -8   71.38   27.08
  -4   1   8   83.51   15.94
   4   1  -8   31.95   18.17
   4   1  -9  320.08   27.70
   4  -1  -9  295.03   31.76
   4  -1 -10    5.41   25.64
  -4   1  10    1.79   17.25
   4   1 -10    3.79   21.66
   4   1 -11 3408.48   67.26
  -4   1  11 3470.10   59.54
   4   1 -12  290.68   30.15
  -4   1  12  291.68   25.33
   4  -1 -12  305.00   32.51
   4   1 -13 1719.72   51.01
  -4   1  13 1772.94   46.67
  -4  -1  13 1703.86   43.10
   4  -1 -13 1641.36   51.15
   4  -1 -14   59.36   28.17
  -4   1  14   88.04   23.49
  -4  -1  14   45.53   21.27
   4   1 -14   82.59   26.45
   4  -1 -15   -0.21   27.44
  -4   1  15    8.80   21.64
  -4  -1  15   11.94   23.37
   4   1 -15   -5.59   24.71
   4  -1 -16   17.92   27.75
  -4   1  16   29.83   23.43
  -4  -1  16   44.51   27.30
   4   1 -16   27.41   24.34
  -4   1  17 1426.72   47.22
   4   1 -17 1516.94   47.40
   4  -1 -17 1465.86   49.62
   4  -1 -18   33.49   28.14
  -4   1  18   35.92   24.93
  -4  -1  18   41.90   32.96
   4   1 -18   43.37   25.04
   4   1 -19   70.46   25.43
   4  -1 -19   49.50   28.70
  -4   1  19   83.04   27.00
  -4  -1  19   69.37   33.77
   4   1 -20   71.13   27.22
   4  -1 -20   37.86   28.35
  -4   1  20   53.53   28.02
  -4  -1  20   15.82   34.29
   4   2  18  656.50   46.98
  -4  -2 -18  802.29   40.35
   4   2  17  101.09   36.78
  -4  -2 -17  115.25   28.72
   4   2  16  207.71   35.17
  -4  -2 -16  222.66   28.97
   4   2  15    8.33   28.40
  -4  -2 -15   42.25   24.70
   4   2  14   24.22   26.82
  -4  -2 -14   16.20   21.76
   4   2  13   61.78   24.68
  -4  -2 -13  105.92   22.69
   4   2  12 2525.36   55.42
  -4   2 -12 2348.10   47.47
   4   2  11  244.12   24.64
  -4  -2 -11  305.24   23.91
   4   2  10  169.86   21.47
  -4  -2 -10  168.39   20.11
  -4   2 -10  193.10   21.50
  -4  -2  -9   97.99   19.81
   4  -2   9  132.93   17.84
   4   2   9  122.95   19.00
  -4   2  -9  151.39   20.67
  -4   2  -8    6.04   15.55
   4  -2   8   17.89   14.41
   4   2   8   10.31   14.75
  -4  -2  -8   15.76   16.47
  -4  -2  -7   13.97   16.56
  -4   2  -7   25.18   16.50
   4  -2   7   43.77   13.42
   4   2   7   37.93   14.02
   4  -2   7   45.16   11.51
   4  -2   6 1133.06   30.30
   4   2   6 1087.40   29.36
   4  -2   6 1168.22   24.71
  -4   2  -6 1053.70   33.00
  -4  -2  -5   27.32   14.92
   4  -2   5   36.62   13.19
  -4   2  -5   37.04   16.02
   4  -2   5   27.78   11.85
   4   2   5   28.47   12.61
   4  -2   4 1522.27   33.16
  -4  -2  -4 1478.69   33.66
   4  -2   4 1561.18   29.59
  -4   2  -4 1560.52   37.53
   4  -2   3  275.20   17.83
  -4  -2  -3  335.31   18.96
   4  -2   3  216.22   15.72
  -4   2  -3  177.85   18.76
   4  -2   2 3035.55   41.49
  -4   2  -2 3086.10   49.95
  -4  -2  -1   26.50   13.19
  -4   2  -1   14.40   14.29
   4  -2   1   21.54   12.48
  -4  -2   0   29.48   12.12
  -4   2   0   13.37   14.79
   4  -2   0   27.34   13.73
  -4  -2   1   21.48   11.73
   4  -2  -1   23.62   14.31
   4  -2  -2 3267.63   51.42
  -4  -2   2 2989.48   38.65
   4  -2  -3  177.37   20.98
  -4  -2   3  307.91   14.61
  -4   2   4 1493.70   27.96
   4  -2  -4 1508.29   39.91
  -4  -2   4 1470.14   25.17
  -4  -2   5   23.60    9.29
   4  -2  -5   40.94   19.74
  -4   2   5   44.61   12.26
  -4   2   6 1219.97   29.54
   4  -2  -6 1221.64   40.48
  -4   2   7   38.78   13.27
   4  -2  -7   51.60   22.22
   4  -2  -8    5.19   23.07
  -4   2   8   10.04   14.03
   4  -2  -9  188.16   29.55
  -4   2   9  157.92   18.74
   4   2 -10  176.29   22.94
  -4   2  10  181.08   20.77
   4  -2 -10  222.12   32.92
   4   2 -11  315.09   26.39
   4  -2 -11  221.55   32.99
   4   2 -12 2485.87   55.13
  -4   2  12 2308.90   52.37
   4  -2 -13   44.13   28.62
  -4   2  13   29.44   22.60
   4   2 -13  113.45   26.46
   4  -2 -14   38.96   28.31
  -4   2  14    8.63   25.24
   4   2 -14   44.49   26.91
   4  -2 -15   35.31   28.35
  -4   2  15   45.88   26.68
   4   2 -15   28.30   28.86
   4   2 -16  257.93   36.11
  -4   2  16  290.70   34.01
   4  -2 -16  263.81   32.88
   4  -2 -17   76.23   30.56
  -4   2  17   37.32   31.56
   4   2 -17   94.40   34.04
   4   2 -18  638.29   44.87
  -4   2  18  680.29   42.84
   4  -2 -18  634.62   39.16
   4   3  15   -1.01   28.88
  -4  -3 -15    8.82   27.70
   4   3  14   12.93   24.73
  -4  -3 -14   20.85   28.34
   4   3  13  639.83   36.86
  -4  -3 -13  787.86   39.20
   4   3  12  130.48   26.00
  -4  -3 -12  192.42   28.63
   4   3  11 1288.98   41.79
  -4  -3 -11 1334.61   42.09
   4  -3  10   23.98   19.29
   4   3  10   48.23   19.86
  -4  -3 -10   38.62   22.75
   4   3   9  138.46   21.76
  -4  -3  -9  185.81   24.42
   4  -3   9  149.60   20.33
   4  -3   8   21.62   16.96
   4   3   8   21.91   18.72
  -4  -3  -8    2.01   20.67
  -4   3  -7   11.56   16.72
   4   3   7   31.37   17.75
   4  -3   7   23.39   17.36
  -4  -3  -7   33.80   19.62
   4   3   6   89.48   17.44
   4  -3   6  119.99   19.27
  -4  -3  -6  110.55   21.50
  -4  -3  -5   79.51   20.14
   4  -3   5   31.46   17.28
   4  -3   5   47.70   18.83
  -4  -3  -4   98.67   20.47
   4  -3   4   45.75   19.13
   4  -3   4   57.00   18.94
   4  -3   3 1914.58   44.09
  -4  -3  -3 1978.77   41.16
   4  -3   2  129.85   20.31
   4  -3   2   94.37   19.28
  -4  -3  -1  170.64   19.31
   4  -3   1  124.51   21.50
  -4  -3   0  122.95   17.49
   4  -3   0  149.70   22.20
   4  -3  -1  135.19   21.88
  -4  -3   1  150.16   16.48
   4  -3  -2   88.86   22.88
   4  -3  -3 2174.90   50.77
   4  -3  -4   25.83   21.93
   4  -3  -5   17.17   21.40
   4  -3  -6  124.57   23.91
  -4   3   6   73.92   16.39
   4  -3  -7   31.44   22.73
  -4   3   7   20.25   16.03
   4  -3  -8   62.11   24.80
  -4   3   8   46.40   17.61
  -4   3   9  153.84   19.87
   4  -3  -9  146.57   28.36
   4  -3 -10   36.24   27.26
  -4   3  10   24.34   18.40
  -4   3  11 1540.24   42.72
   4  -3 -11 1847.79   55.99
   4  -3 -12   75.14   31.15
  -4   3  12   80.22   23.00
  -4   3  13  739.37   35.20
   4  -3 -13  890.61   44.89
   4   3 -14   66.63   27.74
   4  -3 -14   86.56   30.09
  -4   3  14   76.06   26.10
   4  -3 -15    7.00   28.97
  -4   3  15  -11.25   25.59
   4   3 -15   19.64   27.69
   4  -4  10   47.08   23.44
   4   4  10   33.49   24.25
  -4  -4 -10   54.59   29.39
   4  -4   9   54.04   24.20
   4   4   9   22.32   23.99
  -4  -4  -9   17.55   27.75
   4  -4   8   16.02   24.11
   4   4   8   18.86   22.80
  -4  -4  -8   -2.88   27.63
   4   4   7    2.94   21.18
   4  -4   7   -2.81   24.03
  -4  -4  -7   11.31   27.09
   4  -4   6  305.96   30.20
  -4  -4  -6  560.16   34.07
   4  -4   5   14.93   23.14
  -4  -4  -5   15.36   25.33
   4  -4   4  303.22   30.39
   4  -4   3   42.82   25.04
   4  -4   2  788.41   39.09
   4  -4   2 1225.50   48.55
   4  -4   1  100.85   30.14
   4  -4   1   70.57   27.07
   4  -4   0   14.23   29.15
   4  -4  -1   85.39   29.64
   4  -4  -2 1229.08   49.20
   4  -4  -3   60.94   29.15
   4  -4  -4  409.44   37.89
   4  -4  -5   26.28   29.77
   4  -4  -6  506.06   40.63
   4  -4  -7   -5.41   31.93
  -4   4   7   11.65   20.01
   4  -4  -8    2.71   31.99
  -4   4   8    9.98   21.52
   4  -4  -9   98.72   34.55
  -4   4   9   47.73   23.34
   4  -4 -10   45.13   34.78
  -4   4  10   33.46   23.88
  -5   0 -19  293.07   27.04
  -5   0 -18  487.38   28.97
  -5   0 -17  439.55   27.43
   5   0  16  884.79   35.57
  -5   0 -16  849.28   31.88
   5   0  15  218.20   23.42
  -5   0 -15  200.06   22.26
  -5   0 -14    8.71   17.54
   5   0  14   14.89   18.33
   5   0  13  662.45   27.69
  -5   0 -13  618.82   26.73
   5   0  12  243.37   20.97
  -5   0 -12  260.65   20.70
  -5   0 -11  107.89   17.35
   5   0  11  130.80   17.35
  -5   0 -10   97.64   17.13
   5   0  10  106.50   15.33
  -5   0  -9   63.62   15.92
   5   0   9   60.02   12.88
   5   0   8 2414.72   32.63
  -5   0  -8 2432.94   42.66
   5   0   7 1650.88   25.26
  -5   0  -7 1699.70   36.09
   5   0   6 1923.88   30.38
   5   0   6 1851.02   23.45
  -5   0  -6 1855.31   37.14
   5   0   5  918.34   14.55
   5   0   5  967.95   25.22
  -5   0  -5 1002.02   28.74
   5   0   4  361.40   19.64
  -5   0  -4  352.03   20.22
   5   0   3  110.83   17.21
  -5   0  -3   91.11   14.92
   5   0   3   74.58    7.46
   5   0   2  661.96   25.12
  -5   0  -2  622.66   23.99
   5   0   1 1619.66   19.94
  -5   0  -1 1653.88   34.98
   5   0   0   12.36   15.09
  -5   0   0    0.49   14.28
   5   0  -1 1909.52   40.79
  -5   0   1 1655.09   35.52
   5   0  -2  678.58   28.39
  -5   0   2  605.62   23.46
  -5   0   3   98.72   15.45
   5   0  -3  104.96   19.36
   5   0  -4  368.14   24.72
  -5   0   4  317.68   19.21
   5   0  -5  998.02   34.41
  -5   0   5  976.94   28.02
   5   0  -6 1868.45   43.65
  -5   0   6 1856.96   23.62
   5   0  -7 1756.80   43.27
  -5   0   7 1702.06   25.89
  -5   0   7 1696.07   35.38
   5   0  -8 2404.95   50.05
  -5   0   8 2451.69   33.61
   5   0  -9   53.34   20.05
  -5   0   9   45.30   12.67
   5   0 -10   88.01   22.05
  -5   0  10   90.13   14.88
   5   0 -11  106.70   23.41
  -5   0  11  136.52   17.67
  -5   0  12  248.62   21.74
   5   0 -12  274.46   27.65
  -5   0  13  696.65   30.50
   5   0 -13  697.16   35.21
   5   0 -14   11.47   23.70
  -5   0  14   21.71   20.70
  -5   0  15  224.00   25.48
   5   0 -15  235.99   28.77
   5   0 -16  817.46   38.84
   5   0 -17  479.48   34.63
   5   0 -18  482.22   35.77
   5   0 -19  289.25   33.40
  -5  -1 -18   66.12   24.47
  -5  -1 -17  516.47   30.71
  -5   1 -17  472.29   28.76
   5   1  16  584.70   32.16
  -5  -1 -16  689.74   32.02
  -5   1 -16  604.15   29.61
   5   1  15  261.53   25.85
  -5  -1 -15  249.44   24.62
  -5   1 -15  243.26   23.32
   5   1  14  418.43   27.64
  -5  -1 -14  418.50   26.49
  -5   1 -14  400.37   25.29
  -5  -1 -13   82.96   20.24
  -5   1 -13  109.54   19.46
   5   1  13  110.43   21.30
  -5  -1 -12   68.61   18.57
  -5   1 -12   65.41   18.34
   5   1  12   53.86   19.51
  -5  -1 -11   28.05   16.33
  -5   1 -11   45.75   17.10
   5   1  11   27.74   18.41
   5   1  10 1038.74   32.69
  -5  -1 -10  968.65   30.12
  -5   1 -10 1070.23   32.72
   5   1   9  877.25   29.51
  -5  -1  -9  839.88   28.14
  -5   1  -9  808.74   29.24
   5   1   8  590.07   25.40
  -5  -1  -8  592.94   24.85
  -5  -1  -7 2342.15   41.75
  -5   1  -7 2288.50   44.10
   5   1   6  470.88   19.39
   5   1   6  519.65   20.20
   5  -1   6  441.92   15.26
  -5  -1  -6  501.84   23.48
  -5   1  -6  419.07   23.02
   5  -1   6  499.46   19.25
   5   1   5  485.30   20.15
   5   1   5  498.29   17.59
   5  -1   5  477.49   17.55
  -5  -1  -5  449.35   22.81
  -5   1  -5  495.36   23.82
   5  -1   5  447.92   17.92
   5   1   4  485.40   20.48
   5  -1   4  423.76   17.78
   5   1   4  546.14   16.06
   5  -1   4  473.71   19.18
  -5  -1  -4  423.16   22.03
  -5   1  -4  548.13   25.67
   5   1   3 1094.78   28.08
   5   1   3 1092.82   18.56
   5  -1   3 1024.05   23.89
   5  -1   3 1066.09   27.31
  -5  -1  -3 1163.93   31.16
  -5   1  -3 1165.14   33.97
   5   1   2 1607.75   34.33
   5  -1   2 1529.11   34.00
   5  -1   2 1547.91   27.62
  -5   1  -2 1520.80   37.42
   5   1   1  683.27   12.88
   5   1   1  735.38   26.51
   5  -1   1  673.68   26.67
  -5  -1  -1  730.09   24.78
  -5   1  -1  755.15   28.00
  -5  -1   0    2.07   12.82
   5  -1   0    2.85   16.53
  -5   1   0    0.06   15.77
   5   1   0    2.92    5.19
   5   1   0   16.04   14.90
   5   1  -1  729.47   27.53
   5  -1  -1  638.05   29.41
  -5  -1   1  671.54   23.61
  -5   1   1  691.77   27.93
   5   1  -2 1628.88   38.76
  -5  -1   2 1638.73   32.73
  -5   1   2 1585.09   37.94
   5   1  -3 1020.71   33.20
   5  -1  -3  949.03   37.59
  -5  -1   3 1049.20   27.66
   5   1  -4  466.44   26.82
   5  -1  -4  411.50   31.10
  -5  -1   4  421.76   19.59
  -5   1   4  470.28   23.57
   5   1  -5  473.04   28.46
  -5   1   5  546.10   18.00
  -5  -1   5  474.30   19.92
  -5   1   5  499.48   24.75
   5   1  -6  466.97   30.17
   5  -1  -6  464.84   35.64
  -5   1   6  446.49   18.45
  -5  -1   6  552.33   20.94
   5   1  -7 2133.61   52.47
   5  -1  -7 2207.17   61.60
  -5  -1   7 2282.63   37.08
   5   1  -8  504.76   33.09
  -5   1   8  468.36   21.59
   5  -1  -8  511.02   38.21
  -5  -1   8  588.31   21.16
   5   1  -9  776.36   38.57
  -5   1   9  758.32   26.48
   5  -1  -9  671.60   40.04
   5   1 -10  951.84   41.11
   5  -1 -10  845.00   42.17
   5  -1 -11   19.83   26.82
  -5   1  11   18.71   16.58
   5   1 -11   14.89   25.68
   5  -1 -12   91.34   28.98
  -5   1  12   57.93   18.60
   5   1 -12   52.81   26.99
   5  -1 -13   77.95   28.96
  -5   1  13  107.02   20.36
   5   1 -13   76.60   27.82
   5   1 -14  373.39   32.75
  -5   1  14  370.26   25.84
   5  -1 -14  368.52   34.42
   5   1 -15  256.72   30.75
   5  -1 -15  239.94   33.66
   5   1 -16  603.04   36.58
   5  -1 -16  613.77   40.46
   5   1 -17  434.34   33.92
   5  -1 -17  379.72   36.45
   5   1 -18   74.01   26.99
   5  -1 -18   44.08   30.37
  -5  -2 -16  644.99   37.66
  -5  -2 -15  144.21   27.71
  -5  -2 -14   20.25   22.38
   5   2  14    4.29   27.60
   5   2  13  476.20   34.41
  -5  -2 -13  541.51   32.10
  -5   2 -12  159.44   25.46
   5   2  12  133.09   26.08
  -5  -2 -12  160.69   23.97
  -5  -2 -11  126.56   22.20
  -5   2 -11  144.74   24.63
   5   2  11  141.86   23.90
  -5  -2 -10   44.01   20.67
  -5   2 -10   70.64   22.62
   5   2  10   69.76   20.16
  -5  -2  -9   59.52   19.76
  -5   2  -9   20.99   20.48
   5   2   9   40.51   17.69
   5  -2   9   43.22   17.19
   5   2   8 1608.28   37.09
  -5  -2  -8 1523.45   39.54
  -5   2  -8 1510.70   42.16
   5   2   7 1033.25   29.74
  -5  -2  -7 1121.14   33.78
   5  -2   7 1091.72   31.03
   5  -2   6 1090.30   31.28
   5   2   6 1093.19   28.71
   5  -2   6 1096.33   26.01
  -5   2  -6 1134.25   37.30
   5   2   5  598.09   22.30
   5  -2   5  531.76   23.52
  -5  -2  -5  471.91   26.07
   5  -2   5  545.31   21.26
  -5   2  -5  651.68   30.25
   5   2   4  243.19   17.01
   5  -2   4  250.52   18.98
   5  -2   4  215.09   16.96
  -5  -2  -4  261.05   21.41
  -5   2  -4  201.53   22.74
  -5  -2  -3   17.79   16.23
  -5   2  -3   35.85   18.93
   5  -2   3   43.67   14.12
   5   2   3   40.75   12.29
   5  -2   3   32.54   14.53
   5  -2   2  398.82   21.26
   5  -2   2  389.72   21.53
  -5   2  -2  380.76   25.94
   5  -2   1  978.98   31.23
  -5  -2  -1 1085.62   31.56
  -5   2  -1 1045.11   35.27
  -5  -2   0    5.71   14.82
  -5   2   0    2.16   17.78
   5  -2   0   12.09   17.20
   5  -2  -1 1082.81   35.60
  -5  -2   1 1184.64   30.12
  -5   2   1 1067.57   35.57
   5  -2  -2  409.51   28.12
  -5  -2   2  490.75   20.99
  -5  -2   3   12.88   13.11
   5  -2  -3   40.72   22.01
  -5   2   3   32.88   11.30
   5  -2  -4  242.10   28.17
  -5  -2   4  194.00   15.61
  -5   2   4  210.80   15.89
  -5   2   5  642.16   22.09
   5  -2  -5  642.28   36.89
  -5   2   6 1184.35   28.63
   5  -2  -6 1147.73   46.22
  -5   2   7  923.24   28.02
   5  -2  -7  889.43   45.67
   5   2  -8 1387.50   40.54
   5  -2  -8 1399.34   55.61
   5  -2  -9   17.88   32.52
  -5   2   9   11.09   16.83
   5   2  -9   75.55   21.65
   5  -2 -10   78.18   36.19
  -5   2  10   83.08   19.96
   5   2 -10   62.83   24.13
   5  -2 -11  147.56   37.87
  -5   2  11  168.13   23.52
   5   2 -11  106.45   26.43
   5  -2 -12  166.58   37.47
  -5   2  12  142.90   24.65
   5   2 -12  142.00   28.29
   5   2 -13  438.67   38.21
   5  -2 -13  446.13   43.14
   5  -2 -14   14.99   34.70
   5   2 -14   10.01   31.04
   5  -2 -15   70.90   35.29
   5   2 -15   68.47   34.45
   5   2 -16  543.79   45.08
   5  -2 -16  538.81   44.68
  -5  -3 -13   22.12   29.93
  -5  -3 -12   39.05   29.54
  -5  -3 -11   10.64   28.06
   5   3  11   22.43   24.15
   5   3  10  355.90   29.18
   5  -3  10  355.25   27.41
   5   3   9  329.84   26.81
  -5  -3  -9  362.50   30.32
   5  -3   9  331.22   26.25
   5   3   8  424.06   26.53
   5  -3   8  423.56   27.13
   5  -3   7  923.04   35.42
   5   3   7  979.88   35.18
  -5  -3  -7  971.52   37.17
   5   3   6  245.22   23.39
   5  -3   6  246.90   25.08
   5  -3   6  203.25   22.75
  -5  -3  -5  115.46   23.78
   5   3   5  154.35   20.42
   5  -3   5  176.28   22.99
   5  -3   5  194.11   22.89
   5  -3   4  369.50   26.43
   5  -3   4  379.29   25.67
   5  -3   3  389.12   27.09
   5  -3   3  459.72   27.50
   5  -3   2  566.39   30.66
   5  -3   2  552.48   30.31
   5  -3   1  299.40   26.44
  -5  -3  -1  241.70   23.60
  -5  -3   0   -5.56   17.80
   5  -3   0    0.53   21.60
   5  -3  -1  232.13   28.21
   5  -3  -2  439.45   32.02
   5  -3  -3  383.20   31.29
   5  -3  -4  467.20   32.42
  -5   3   5  155.56   18.86
   5  -3  -5  234.56   29.41
  -5   3   6  129.30   20.18
   5  -3  -6  136.58   28.78
  -5   3   7  811.24   30.65
   5  -3  -7  902.47   44.60
   5  -3  -8  264.96   35.80
   5  -3  -9  367.33   38.07
   5  -3 -10  540.70   44.44
   5  -3 -11   35.64   35.54
   5  -3 -12   23.31   37.39
   5   3 -12   71.92   27.94
   5  -3 -13   47.57   37.21
   5   3 -13   33.52   29.30
   5  -4   7  281.19   31.75
  -5  -4  -7  782.36   41.40
   5  -4   6  262.33   30.82
  -5  -4  -6  345.07   34.28
   5  -4   5  151.37   29.07
   5  -4   4   48.19   27.90
   5  -4   3   40.12   30.03
   5  -4   3   18.61   27.34
   5  -4   2  180.99   33.90
   5  -4   2  141.52   29.10
   5  -4   1  320.56   34.35
   5  -4   1  512.36   39.83
   5  -4   0   21.86   29.82
   5  -4  -1  415.44   38.33
   5  -4  -2  159.98   33.69
   5  -4  -3   27.76   31.31
   5  -4  -4   65.06   34.29
   5  -4  -5  312.07   41.39
   5  -4  -6  314.77   42.99
   5  -4  -7  226.59   42.22
  -6   0 -17  386.19   29.56
  -6   0 -16  406.68   29.38
  -6   0 -15  360.85   28.33
  -6   0 -14 1515.09   41.79
  -6   0 -13   87.66   21.78
  -6   0 -12  198.50   23.40
  -6   0 -11  784.67   31.52
  -6   0 -10  588.41   28.27
  -6   0  -9  747.66   29.65
  -6   0  -8  493.92   26.04
  -6   0  -7  184.97   20.72
  -6   0  -6  580.96   27.34
   6   0   5  361.01   20.94
  -6   0  -5  390.40   24.67
   6   0   4  180.94   19.61
  -6   0  -4  167.96   20.30
   6   0   3 1325.34   34.77
  -6   0  -3 1213.38   34.93
   6   0   2  697.53   28.44
  -6   0  -2  646.63   28.80
   6   0   1    9.73   17.42
  -6   0  -1    1.60   17.12
   6   0   0 3016.69   51.37
  -6   0   0 2775.23   51.31
   6   0  -1   11.41   18.08
  -6   0   1   -2.60   17.81
   6   0  -2  664.69   30.00
  -6   0   2  645.78   28.44
   6   0  -3 1291.20   38.73
  -6   0   3 1222.46   34.93
   6   0  -4  167.45   23.23
  -6   0   4  156.36   19.47
   6   0  -5  403.51   27.71
  -6   0   5  361.35   23.21
   6   0  -6  523.42   29.96
  -6   0   6  524.67   25.58
   6   0  -7  207.77   25.13
  -6   0   7  179.87   19.82
   6   0  -8  503.61   30.42
   6   0  -9  713.55   34.32
   6   0 -10  628.64   33.93
   6   0 -11  900.25   39.14
   6   0 -12  191.65   28.18
   6   0 -13  114.91   27.05
   6   0 -14 1535.85   49.16
   6   0 -15  403.72   34.13
   6   0 -16  421.75   35.63
   6   0 -17  402.20   36.00
  -6  -1 -16   51.78   23.76
  -6   1 -16   36.47   23.91
  -6  -1 -15  816.67   36.25
  -6   1 -15  835.12   35.57
  -6  -1 -14   87.38   23.46
  -6   1 -14  140.64   23.83
  -6  -1 -13  680.84   31.95
  -6   1 -13  797.46   33.92
  -6  -1 -12  898.11   34.21
  -6   1 -12  845.11   33.97
  -6  -1 -11  181.88   22.46
  -6   1 -11  259.04   25.19
  -6  -1 -10   30.72   18.27
  -6   1 -10   39.41   20.02
  -6  -1  -9 1224.06   36.53
  -6   1  -9 1231.32   37.79
  -6  -1  -8  254.36   22.91
  -6   1  -8  231.29   23.71
  -6  -1  -7    0.25   17.54
  -6   1  -7   14.48   19.64
  -6  -1  -6  759.16   30.86
   6  -1   6  683.66   23.03
   6   1   5  472.78   25.51
   6  -1   5  413.59   20.16
  -6  -1  -5  455.89   25.61
  -6   1  -5  472.56   28.38
   6  -1   5  385.19   18.34
   6  -1   4  666.93   22.31
   6   1   4  618.09   28.43
   6  -1   4  612.29   24.08
  -6  -1  -4  695.36   29.11
  -6   1  -4  558.07   30.33
  -6   1  -3  138.00   22.09
   6  -1   3  106.95   13.59
   6  -1   3  139.88   18.85
  -6  -1  -3  136.15   20.08
   6   1   3  142.73   21.00
   6   1   2  476.07   27.98
   6  -1   2  458.45   25.51
   6  -1   2  488.27   19.70
  -6  -1  -2  510.53   26.05
  -6   1  -2  417.67   27.14
   6   1   1 1966.98   46.39
   6  -1   1 1837.81   43.61
  -6  -1  -1 2117.34   43.65
   6  -1   1 1861.35   33.23
  -6   1  -1 2025.20   46.90
   6   1   0  856.16   35.31
   6  -1   0  755.06   32.74
  -6  -1   0  840.53   30.11
  -6   1   0  853.64   32.97
   6   1  -1 1980.45   49.51
  -6  -1   1 1966.21   41.17
  -6   1   1 2003.54   47.12
   6   1  -2  396.40   29.53
   6  -1  -2  435.62   31.42
  -6  -1   2  494.97   25.03
  -6   1   2  459.97   28.41
   6  -1  -3  125.63   27.18
  -6  -1   3  118.23   19.15
  -6   1   3  137.80   21.73
   6   1  -3  144.96   25.27
   6   1  -4  610.57   34.46
   6  -1  -4  565.01   36.69
  -6  -1   4  680.04   26.58
  -6   1   4  565.53   29.21
   6   1  -5  400.05   30.53
   6  -1  -5  413.79   35.66
  -6  -1   5  397.53   22.15
  -6   1   5  413.78   26.60
   6   1  -6  775.33   37.98
   6  -1  -6  718.86   41.50
  -6  -1   6  740.06   27.01
   6  -1  -7    9.53   29.19
  -6  -1   7    6.72   14.89
   6   1  -7   12.94   24.05
   6   1  -8  210.28   28.53
   6  -1  -8  237.40   34.31
  -6  -1   8  200.35   18.26
   6  -1  -9 1200.30   48.60
  -6  -1   9 1138.51   30.85
   6  -1 -10   28.58   28.42
   6   1 -10   28.40   26.10
   6  -1 -11  191.89   32.15
   6   1 -11  198.72   29.81
   6   1 -12  867.77   40.76
   6  -1 -12  896.26   44.65
   6   1 -13  725.36   39.65
   6  -1 -13  614.65   40.35
   6  -1 -14   54.52   30.47
   6   1 -14  128.13   29.02
   6   1 -15  855.00   41.34
   6  -1 -15  793.21   44.30
   6  -1 -16   20.94   30.98
   6   1 -16   39.81   27.32
  -6  -2 -14 1219.24   45.85
  -6  -2 -13  107.73   26.82
  -6  -2 -12  168.00   27.53
  -6   2 -12  133.25   28.63
  -6  -2 -11  635.69   34.92
  -6   2 -11  537.07   35.21
  -6  -2 -10  457.39   30.47
  -6   2 -10  463.79   32.92
  -6  -2  -9  469.18   29.78
   6  -2   9  402.79   25.43
  -6  -2  -8  259.72   26.66
   6  -2   8  291.38   22.47
  -6   2  -8  290.74   28.93
  -6  -2  -7  113.91   22.12
  -6   2  -7   73.65   23.76
   6  -2   7  107.73   18.94
   6  -2   6  398.41   23.78
  -6  -2  -6  446.19   28.37
  -6   2  -6  414.27   30.96
   6  -2   5  255.25   21.56
   6  -2   5  230.04   18.50
  -6  -2  -5  207.53   24.09
  -6   2  -5  198.18   25.95
  -6  -2  -4  104.27   21.76
  -6   2  -4  128.38   24.60
   6  -2   4  105.16   18.15
   6  -2   4  102.09   17.21
   6  -2   3  825.91   29.06
  -6   2  -3  806.51   37.51
   6  -2   2  333.72   24.09
   6  -2   2  340.24   22.75
  -6  -2  -2  378.61   26.83
  -6   2  -2  359.24   29.24
  -6  -2  -1   61.66   19.22
  -6   2  -1   74.98   23.75
   6  -2   1   75.43   20.66
   6  -2   0 1598.78   43.94
  -6  -2   0 1626.18   39.43
  -6   2   0 1663.83   47.41
  -6  -2   1   67.28   18.82
  -6   2   1   76.95   23.10
   6   2  -1   76.71   18.59
   6  -2  -1   86.82   24.35
   6   2  -2  314.35   23.49
   6  -2  -2  317.26   30.07
  -6  -2   2  355.97   22.93
  -6   2   2  367.66   28.85
   6   2  -3  895.11   32.98
  -6  -2   3  968.45   30.33
   6  -2  -4  104.09   29.31
  -6  -2   4  126.37   17.94
   6   2  -4  111.44   21.13
   6  -2  -5  192.97   32.37
   6   2  -5  210.47   24.39
   6   2  -6  409.96   28.92
   6  -2  -6  373.17   38.33
   6  -2  -7   55.35   33.56
   6   2  -7  104.71   24.77
   6  -2  -8  207.08   38.22
   6   2  -8  260.14   28.83
   6   2  -9  367.47   33.22
   6  -2  -9  436.01   44.91
   6   2 -10  398.04   34.81
   6  -2 -10  367.35   45.76
   6   2 -11  583.46   40.81
   6  -2 -11  501.33   48.59
   6  -2 -12  139.57   40.21
   6   2 -12  136.71   33.21
   6  -2 -13   68.97   39.47
   6   2 -13   31.40   33.50
   6   2 -14 1135.31   53.64
   6  -2 -14 1000.07   56.21
  -6  -3 -11   51.49   29.90
  -6  -3 -10   -1.91   27.25
   6  -3  10   47.81   23.83
  -6  -3  -9  525.53   36.26
   6  -3   9  511.64   31.22
  -6  -3  -8  109.71   28.00
   6  -3   8  104.96   23.30
  -6  -3  -7   10.12   25.57
  -6   3  -7    5.52   26.75
   6  -3   7   11.15   20.85
   6  -3   6  401.49   30.73
  -6  -3  -6  308.84   29.84
  -6   3  -6  356.81   34.03
  -6  -3  -5  104.98   27.22
  -6   3  -5  131.61   30.16
   6  -3   5  147.01   24.74
   6  -3   4  272.06   27.70
   6  -3   4  218.25   26.06
   6  -3   3   55.42   24.56
  -6  -3  -3   28.77   24.38
   6  -3   3   36.42   22.87
   6  -3   2  260.74   27.62
   6  -3   2  229.75   28.77
   6  -3   1 1008.15   41.06
  -6  -3  -1  925.98   37.56
   6  -3   1  978.09   39.63
   6  -3   0  474.04   33.76
   6  -3  -1  941.14   41.60
   6  -3  -2  198.07   30.86
   6  -3  -3   51.73   28.16
   6  -3  -4  172.80   33.30
   6  -3  -5  147.87   33.67
   6  -3  -6  450.94   41.21
   6  -3  -7   -9.79   34.00
   6  -3  -8  128.17   38.54
   6   3  -9  554.32   37.84
   6  -3  -9  530.09   49.58
   6  -3 -10   62.23   41.93
   6   3 -10   63.86   28.98
   6  -3 -11   70.20   44.45
   6   3 -11   82.04   31.34
  -7   0 -14  540.67   32.47
  -7   0 -13   11.17   22.30
  -7   0 -12   -0.02   22.18
  -7   0 -11   25.06   21.74
  -7   0 -10 2046.27   49.16
  -7   0  -9   40.27   20.95
  -7   0  -8  146.39   24.14
  -7   0  -7  173.24   24.23
  -7   0  -6  506.19   30.22
  -7   0  -5   25.02   21.69
  -7   0  -4 3171.43   58.53
   7   0   3  155.00   21.73
  -7   0  -3  170.41   25.11
   7   0   2  117.63   21.23
  -7   0  -2  120.36   23.58
   7   0   1  231.77   23.64
  -7   0  -1  195.89   25.64
   7   0   0   14.53   20.03
  -7   0   0   12.50   22.06
   7   0  -1  227.65   25.22
  -7   0   1  206.08   25.06
   7   0  -2  134.28   23.92
  -7   0   2  102.05   22.71
   7   0  -3  155.32   25.06
  -7   0   3  161.88   23.96
   7   0  -4 3558.94   63.42
  -7   0   4 3235.98   59.44
   7   0  -5   30.77   24.26
  -7   0   5   15.32   20.37
   7   0  -6  551.82   33.05
  -7   0   6  448.95   28.10
   7   0  -7  169.88   27.26
  -7   0   7  137.27   22.53
   7   0  -8  150.23   27.29
  -7   0   8  135.89   22.91
   7   0  -9   52.67   25.40
   7   0 -10 2054.87   53.44
   7   0 -11   11.19   25.73
   7   0 -12   28.84   27.85
   7   0 -13   10.92   27.25
   7   0 -14  562.09   38.24
  -7  -1 -14   17.54   26.02
  -7   1 -14   17.71   25.34
  -7  -1 -13  315.87   30.43
  -7   1 -13  324.20   30.27
  -7  -1 -12   15.86   22.94
  -7   1 -12   33.89   23.45
  -7  -1 -11  808.37   36.70
  -7   1 -11  868.64   37.50
  -7  -1 -10    3.59   23.43
  -7   1 -10   10.85   22.70
  -7  -1  -9  737.22   34.88
  -7   1  -9  773.18   37.38
  -7   1  -8  160.52   27.76
  -7  -1  -8  179.85   25.45
  -7  -1  -7   -1.51   20.99
  -7   1  -7   16.11   25.15
  -7  -1  -6  131.53   23.91
  -7   1  -6   77.25   25.27
  -7  -1  -5 2775.91   55.07
  -7   1  -5 2713.15   60.06
  -7  -1  -4   26.03   20.78
  -7   1  -4   19.79   25.32
   7   1   3  510.49   28.08
   7  -1   3  520.14   27.97
  -7  -1  -3  590.08   31.79
  -7   1  -3  528.80   33.12
  -7  -1  -2   40.80   21.17
  -7   1  -2   21.11   22.55
   7  -1   2   37.20   20.93
   7   1   2   18.10   19.97
   7   1   1  599.29   30.82
   7  -1   1  585.54   32.23
  -7  -1  -1  667.41   32.31
  -7   1  -1  656.44   34.67
  -7  -1   0    0.47   20.10
   7  -1   0    1.99   23.84
  -7   1   0   25.16   23.64
   7   1   0   16.70   21.62
   7   1  -1  583.44   33.03
   7  -1  -1  574.71   35.26
  -7  -1   1  639.17   31.62
  -7   1   1  690.71   35.86
   7  -1  -2   23.91   26.24
  -7  -1   2   24.72   21.31
  -7   1   2   27.42   23.36
   7   1  -2   32.26   23.66
   7   1  -3  522.55   32.83
   7  -1  -3  549.29   37.18
  -7  -1   3  570.86   29.86
  -7   1   3  513.96   32.09
   7  -1  -4   28.27   28.29
  -7  -1   4   43.28   20.20
  -7   1   4   19.98   23.09
   7   1  -4   39.13   24.77
   7   1  -5 2619.82   58.67
   7  -1  -5 2597.63   63.33
  -7  -1   5 2441.32   48.57
  -7   1   5 2542.86   56.68
   7  -1  -6  165.55   33.09
  -7  -1   6  147.33   21.45
   7   1  -6   92.53   26.07
   7  -1  -7   -1.82   30.49
  -7  -1   7   12.14   18.60
   7   1  -7    6.98   23.98
   7  -1  -8  210.11   34.48
  -7  -1   8  172.86   21.10
   7   1  -8  152.83   27.73
   7   1  -9  706.39   37.13
   7  -1  -9  710.06   43.93
   7  -1 -10   18.37   30.94
   7   1 -10   28.56   25.46
   7   1 -11  791.77   38.81
   7  -1 -11  829.69   44.78
   7  -1 -12   46.84   31.78
   7   1 -12   28.00   25.17
   7   1 -13  295.34   31.61
   7  -1 -13  312.50   37.86
   7  -1 -14   12.24   32.16
   7   1 -14   28.59   27.24
  -7  -2 -11    2.79   25.14
  -7   2 -11   48.38   28.41
  -7  -2 -10 1322.16   46.07
  -7   2 -10 1364.14   49.38
  -7  -2  -9   59.77   26.04
  -7   2  -9   42.51   27.30
  -7  -2  -8   27.70   24.84
  -7   2  -8   68.44   27.66
  -7   2  -7   71.42   26.75
  -7  -2  -7  210.68   28.57
  -7  -2  -6  294.60   30.12
  -7   2  -6  356.05   33.14
  -7  -2  -5   17.97   24.50
  -7   2  -5    7.58   26.27
  -7  -2  -4 2296.37   53.65
  -7   2  -4 2424.73   61.57
  -7  -2  -3   92.76   24.90
  -7   2  -3   61.28   28.17
   7  -2   3   95.61   21.63
   7   2   3   83.07   20.64
  -7  -2  -2   99.94   24.12
  -7   2  -2   53.25   27.25
   7  -2   2   77.22   22.98
   7   2   2   86.22   21.09
  -7  -2  -1  134.84   24.75
  -7   2  -1  117.77   29.16
   7  -2   1  114.84   24.91
   7  -2   1  126.26   21.59
   7   2   1  108.13   22.92
  -7  -2   0   12.25   23.06
  -7   2   0    9.00   25.28
   7  -2   0   -3.95   24.94
   7   2   0   17.62   22.01
  -7  -2   1   98.24   22.66
  -7   2   1   81.30   27.48
   7  -2  -1  111.49   28.40
   7   2  -1   99.98   23.77
  -7  -2   2   81.92   21.81
  -7   2   2   55.27   27.47
   7  -2  -2   79.31   28.69
   7   2  -2   42.62   22.83
  -7  -2   3   70.12   21.65
   7  -2  -3   65.36   29.96
   7   2  -3   62.31   24.53
   7   2  -4 2155.94   53.93
   7  -2  -4 1878.23   59.32
   7  -2  -5   15.66   32.14
   7   2  -5   39.14   25.49
   7   2  -6  266.07   32.54
   7  -2  -6  277.33   39.27
   7  -2  -7  121.97   38.13
   7   2  -7  138.18   30.50
   7  -2  -8   91.28   39.85
   7   2  -8   14.89   29.69
   7  -2  -9   65.64   40.79
   7   2  -9   45.88   31.54
   7   2 -10 1185.11   53.21
   7  -2 -10 1209.36   61.72
   7  -2 -11   41.02   39.24
   7   2 -11   -0.77   33.01
  -7  -3  -6  160.74   31.54
   7  -3   6  107.57   26.14
   7  -3   5 1122.10   44.17
  -7  -3  -5 1161.88   48.16
  -7   3  -5 1049.65   49.73
  -7  -3  -4   21.95   29.17
  -7   3  -4   45.01   31.05
   7  -3   4   38.82   26.12
  -7  -3  -3  173.50   31.45
   7  -3   3  216.99   30.28
  -7  -3  -2   68.55   27.76
   7  -3   2   37.84   27.70
   7  -3   2   27.20   27.27
   7  -3   1  341.96   33.08
   7  -3   1  303.74   33.63
   7  -3   0    9.16   28.33
   7  -3   0    6.25   26.11
   7  -3  -1  315.73   35.36
   7  -3  -2   20.48   30.77
   7   3  -3  181.10   27.31
   7  -3  -3  151.46   34.80
   7  -3  -4   43.99   33.65
   7   3  -4   55.95   25.90
   7   3  -5 1036.87   44.17
   7  -3  -5  994.54   53.41
   7  -3  -6   38.00   37.97
   7   3  -6  141.23   29.75
  -8   0 -11   12.76   24.96
  -8   0 -10  673.75   37.37
  -8   0  -9  376.36   32.65
  -8   0  -8  461.01   34.00
  -8   0  -7   68.06   25.45
  -8   0  -6  661.62   36.78
  -8   0  -5  286.37   31.56
  -8   0  -4    6.27   25.75
  -8   0  -3  111.25   27.93
  -8   0  -2  308.71   32.78
   8   0   1  209.96   25.56
  -8   0  -1  222.12   31.62
   8   0   0 3130.26   57.44
  -8   0   0 3144.94   65.51
   8   0  -1  195.94   25.95
  -8   0   1  209.23   29.18
   8   0  -2  290.93   28.01
  -8   0   2  290.31   30.60
   8   0  -3  107.29   25.89
  -8   0   3  131.80   28.10
   8   0  -4   16.69   24.67
  -8   0   4   15.05   24.59
   8   0  -5  237.52   28.98
  -8   0   5  286.33   29.25
   8   0  -6  642.94   36.62
  -8   0   6  562.22   34.27
   8   0  -7   60.95   27.47
  -8   0   7   63.63   24.64
   8   0  -8  472.75   34.32
   8   0  -9  302.23   32.74
   8   0 -10  705.04   39.45
   8   0 -11    9.62   28.61
  -8  -1 -10   68.02   26.32
  -8   1 -10   52.60   29.06
  -8  -1  -9 1192.87   44.80
  -8   1  -9 1154.05   46.57
  -8  -1  -8  309.61   31.45
  -8   1  -8  267.50   35.12
  -8  -1  -7   55.58   26.98
  -8   1  -7   20.70   29.60
  -8  -1  -6  198.67   29.91
  -8   1  -6  160.12   32.31
  -8  -1  -5  608.31   36.79
  -8   1  -5  582.54   39.08
  -8  -1  -4   10.25   26.31
  -8   1  -4   29.79   26.84
  -8  -1  -3   11.21   25.57
  -8   1  -3    9.76   26.93
  -8  -1  -2   17.72   26.15
  -8   1  -2    9.42   28.06
   8   1   1  985.73   34.84
   8  -1   1  909.92   39.37
   8  -1   0  856.30   39.95
  -8   1   0  830.34   43.16
   8   1  -1  982.12   36.63
   8  -1  -1  991.57   42.83
  -8  -1   1 1040.59   44.28
   8  -1  -2    0.80   27.90
  -8  -1   2   20.56   24.33
  -8   1   2  -10.89   27.23
   8   1  -2   18.65   22.07
   8  -1  -3    9.59   28.05
  -8  -1   3   20.18   23.81
  -8   1   3    4.33   25.42
   8   1  -3   10.75   22.89
   8  -1  -4   19.04   29.44
  -8  -1   4    6.54   23.21
  -8   1   4   22.75   26.98
   8   1  -4   32.90   23.11
   8   1  -5  512.39   31.83
   8  -1  -5  569.71   40.52
  -8  -1   5  512.12   32.99
  -8   1   5  469.16   35.48
   8  -1  -6  200.55   34.26
   8   1  -6  186.52   26.68
  -8  -1   6  165.56   26.72
   8  -1  -7   42.68   31.99
  -8  -1   7   39.89   22.78
   8   1  -7   48.81   24.43
   8   1  -8  236.81   28.85
   8  -1  -8  332.19   38.23
   8   1  -9  937.26   40.03
   8  -1  -9 1124.02   50.64
   8  -1 -10   91.49   34.60
   8   1 -10   73.07   26.84
  -8  -2  -7   44.03   27.96
  -8   2  -7   62.85   31.39
  -8  -2  -6  414.79   35.23
  -8   2  -6  475.67   39.60
  -8   2  -5  159.97   34.46
  -8  -2  -5  206.45   32.21
  -8  -2  -4   18.40   27.18
  -8   2  -4    5.08   30.87
  -8  -2  -3   95.74   28.70
  -8   2  -3  170.71   33.25
  -8  -2  -2  184.78   31.10
  -8   2  -2  187.75   34.92
  -8   2  -1  118.16   33.09
   8  -2   1  176.53   30.35
   8   2   1  124.47   28.89
   8   2   0 1747.52   53.35
   8  -2   0 1824.73   54.71
  -8   2   0 1917.27   60.00
  -8   2   1   91.34   31.41
   8  -2  -1  178.33   33.07
   8   2  -1  156.30   31.67
  -8  -2   2  166.34   29.60
  -8   2   2  190.37   33.57
   8  -2  -2  138.24   33.67
   8   2  -2  160.46   31.82
   8  -2  -3  102.50   34.30
   8   2  -3   69.58   30.59
   8  -2  -4    4.18   33.68
   8   2  -4    2.02   29.30
   8  -2  -5  171.54   39.29
   8   2  -5   98.18   31.30
   8   2  -6  370.77   37.28
   8  -2  -6  390.79   44.26
   8  -2  -7   45.02   37.89
   8   2  -7    9.07   31.07
  -9   0  -5  780.17   45.91
  -9   0  -4  446.61   40.78
  -9   0  -3   52.20   33.78
  -9   0  -2  169.88   34.61
  -9   0  -1  500.26   40.36
  -9   0   0   12.36   30.56
   9   0  -1  479.80   33.31
  -9   0   1  532.21   40.52
   9   0  -2  137.29   28.00
  -9   0   2  140.07   33.73
   9   0  -3   66.38   26.64
  -9   0   3   34.60   30.36
   9   0  -4  454.83   34.35
  -9   0   4  463.64   37.45
   9   0  -5  701.87   38.19
  -9   0   5  711.60   42.10
  -9  -1  -2  221.82   36.00
  -9   1  -2  230.33   36.92
  -9  -1  -1    0.71   31.91
  -9   1  -1   21.39   33.54
  -9  -1   0  -11.20   31.36
  -9   1   0   12.78   33.15
   9   1  -1   25.87   22.34
  -9  -1   1   11.69   29.19
   9  -1  -1   -1.56   29.88
  -9   1   1    7.34   32.63
   9  -1  -2  173.12   33.16
  -9   1   2  164.75   36.36
   9   1  -2  176.12   25.34
  -9  -1   2  231.14   34.10
   0   0   0    0.00    0.00
;
_shelx_hkl_checksum     56095
_shelx_res_file
;
    rb2o2x2nh3.res created by SHELXL-2014/7
TITL
CELL 0.71073 7.3957 4.0932 18.1873 90 90 90
ZERR 4 0.0007 0.0006 0.0017 0 0 0
LATT 1
SYMM 0.5-X,-Y,0.5+Z
SYMM 0.5+X,0.5-Y,0.5-Z
SYMM -X,0.5+Y,-Z
SFAC N H O Rb
UNIT 8 24 8 8
EQIV $1 +X,-0.5-Y,+Z
EQIV $2 1-X,-0.5+Y,1-Z
EQIV $3 1-X,1-Y,1-Z
EQIV $4 +X,0.5-Y,+Z
EQIV $5 1-X,0.5+Y,1-Z
EQIV $6 0.5+X,1.5-Y,0.5-Z
EQIV $7 1+X,+Y,+Z
EQIV $8 +X,1+Y,+Z
EQIV $9 +X,1.5-Y,+Z
EQIV $10 +X,-1+Y,+Z
EQIV $11 +X,2.5-Y,+Z
L.S. 4
PLAN  20
TEMP -150
HTAB N2 N2_$2
HTAB N2 N2_$3
HTAB N2 O1_$7
HTAB N2 N2_$5
HTAB N1 O1_$7
HTAB N1 O2
HTAB N1 O2_$6
FREE Rb1 H1a_$8
FREE Rb1 H1a_$4
FREE Rb1 H1a_$1
FREE Rb1 H1a
FREE Rb1 H2b_$4
FREE Rb1 H2b
FREE Rb1 H1a_$10
FREE Rb1 H1a_$9
FREE Rb2 H1b_$8
FREE Rb2 H1b_$4
FREE Rb2 H1b_$1
FREE Rb2 H1b
FREE Rb2 H2b_$4
FREE Rb2 H2b
FREE Rb2 H1b_$11
FREE Rb2 H1b_$9
more -3
fmap 2
acta
REM <olex2.extras>
REM <HklSrc "%.\\Rb2O2%20x%202NH3.hkl">
REM </olex2.extras>
WGHT    0.036100    7.675500
FVAR       0.52366
RB1   4    0.111959    0.250000    0.420752    10.50000    0.01067    0.02678 =
         0.01164    0.00000   -0.00217    0.00000
RB2   4   -0.256140    1.250000    0.288033    10.50000    0.00880    0.03446 =
         0.01133    0.00000    0.00026    0.00000
O1    3   -0.126627    0.750000    0.382524    10.50000    0.01161    0.02657 =
         0.01955    0.00000    0.00279    0.00000
O2    3    0.013285    0.750000    0.320562    10.50000    0.01142    0.04041 =
         0.01399    0.00000    0.00016    0.00000
N2    1    0.684279    0.250000    0.470957    10.50000    0.01745    0.02502 =
         0.01849    0.00000    0.00014    0.00000
N1    1    0.405959    0.649543    0.332652    10.50000    0.01610    0.01912 =
         0.01600    0.00016   -0.00234   -0.00698
H1A   2    0.276432    0.750000    0.339503    10.50000   10.02501
H1B   2    0.416553    0.750000    0.284617    10.50000   10.02501
H1C   2    0.460776    0.750000    0.364289    10.50000   10.02501
H2A   2    0.583966    0.250000    0.471959    10.50000   10.02501
H2B   2    0.739340    0.431308    0.440582    11.00000   10.02501
HKLF 4
REM
REM R1 =  0.0499 for     570 Fo > 4sig(Fo)  and  0.0565 for all     641 data
REM     51 parameters refined using      0 restraints
END
WGHT      0.0362      7.6680
REM Highest difference peak  1.124,  deepest hole -1.786,  1-sigma level  0.266
Q1    1  -0.3768  1.2500  0.3404  10.50000  0.05    1.12
Q2    1  -0.3215  1.2500  0.2396  10.50000  0.05    1.11
Q3    1   0.1258 -0.0029  0.4435  11.00000  0.05    1.08
Q4    1  -0.1224  1.0702  0.3364  11.00000  0.05    1.07
Q5    1  -0.1933  1.0435  0.2877  11.00000  0.05    1.02
Q6    1  -0.0576  0.2500  0.3806  10.50000  0.05    0.94
Q7    1   0.8517  0.2500  0.4255  10.50000  0.05    0.93
Q8    1   0.6797  0.7500  0.4981  10.50000  0.05    0.92
Q9    1  -0.2415  1.0152  0.3003  11.00000  0.05    0.90
Q10   1   0.1748  0.0491  0.4263  11.00000  0.05    0.82
Q11   1  -0.1201  1.1001  0.2430  11.00000  0.05    0.69
Q12   1   0.3051  0.7500  0.3991  10.50000  0.05    0.68
Q13   1   0.1422 -0.0078  0.4043  11.00000  0.05    0.66
Q14   1   0.2002  0.7500  0.3590  10.50000  0.05    0.64
Q15   1   0.3033  0.2500  0.4470  10.50000  0.05    0.62
Q16   1   0.1067  0.2500  0.4700  10.50000  0.05    0.60
Q17   1  -0.4348  1.2500  0.2630  10.50000  0.05    0.60
Q18   1   0.5198  0.2500  0.5314  10.50000  0.05    0.59
Q19   1   0.4108  1.0552  0.4166  11.00000  0.05    0.58
Q20   1   0.6008  0.8305  0.2620  11.00000  0.05    0.58
;
_shelx_res_checksum     30370
