# Supplementary material for: Crystal structure of rubidium peroxide ammonia disolvate
Source: Acta Crystallogr E Crystallogr Commun. 2017 Jan 17;73(Pt 2):200–2. doi: 10.1107/S2056989017000354 (PMC5290565; doi:10.1107/S2056989017000354)
Supplement: Supplementary file 2 [file e-73-00200-Isup2.hkl]

data_I                                                                          
_shelx_title ' '                                                                
_shelx_refln_list_code          4                                               
_shelx_F_calc_maximum      186.76                                               
_exptl_crystal_F_000       440.00                                               
_reflns_d_resolution_high  0.8003                                               
                                                                                
loop_                                                                           
 _space_group_symop_operation_xyz                                               
 'x, y, z'                                                                      
 '-x+1/2, -y, z+1/2'                                                            
 'x+1/2, -y+1/2, -z+1/2'                                                        
 '-x, y+1/2, -z'                                                                
 '-x, -y, -z'                                                                   
 'x-1/2, y, -z-1/2'                                                             
 '-x-1/2, y-1/2, z-1/2'                                                         
 'x, -y-1/2, z'                                                                 
                                                                                
_cell_length_a     7.3957                                                       
_cell_length_b     4.0932                                                       
_cell_length_c    18.1873                                                       
_cell_angle_alpha  90.000                                                       
_cell_angle_beta   90.000                                                       
_cell_angle_gamma  90.000                                                       
                                                                                
_shelx_F_squared_multiplier     1.000                                           
                                                                                
loop_                                                                           
 _refln_index_h                                                                 
 _refln_index_k                                                                 
 _refln_index_l                                                                 
 _refln_F_squared_calc                                                          
 _refln_F_squared_meas                                                          
 _refln_F_squared_sigma                                                         
 _refln_observed_status                                                         
   2   0   0       7753.63       7748.19       630.41 o                         
   4   0   0         10.38         10.88        29.54 o                         
   6   0   0      10277.98      10578.66       440.27 o                         
   8   0   0      11331.58      11438.58       157.50 o                         
   2   1   0      29472.76      27897.65       124.04 o                         
   4   1   0         44.01        294.96        34.81 o                         
   6   1   0       3131.03       3019.16        73.41 o                         
   8   1   0       3101.28       3079.75       106.92 o                         
   2   2   0       3680.11       3853.05        94.72 o                         
   4   2   0         13.85         87.14        28.23 o                         
   6   2   0       5730.44       5937.49        91.00 o                         
   8   2   0       7379.96       6658.22       146.83 o                         
   2   3   0       6339.29       9006.18       188.81 o                         
   4   3   0          2.61        490.36        50.10 o                         
   6   3   0       1276.33       1728.70       123.11 o                         
   0   4   0       9415.10      10130.69       208.19 o                         
   2   4   0        995.69       1361.37       102.36 o                         
   4   4   0          6.19         51.89       106.30 o                         
   2   0   1       1291.22       1278.11        84.74 o                         
   3   0   1        981.63       1057.74        39.21 o                         
   4   0   1         35.98         51.38        13.82 o                         
   5   0   1       5969.23       6103.23       172.71 o                         
   6   0   1          3.91         18.25        32.08 o                         
   7   0   1        728.69        791.51        45.32 o                         
   8   0   1        640.62        760.41        50.62 o                         
   9   0   1       1848.10       1829.49        79.12 o                         
   0   1   1      14145.68      11095.69       100.14 o                         
   1   1   1        528.53        451.68        50.79 o                         
   2   1   1      16023.98      16793.94       359.36 o                         
   3   1   1      11065.25      11146.95        65.45 o                         
   4   1   1       2315.21       2290.84        42.51 o                         
   5   1   1       2512.86       2544.60        41.48 o                         
   6   1   1       6992.94       7156.19        88.07 o                         
   7   1   1       2160.33       2282.98        53.54 o                         
   8   1   1       3780.62       3577.77        63.78 o                         
   9   1   1         10.27         42.69        43.26 o                         
   1   2   1       4442.51       3780.33       260.69 o                         
   2   2   1       1309.62       2083.74       152.96 o                         
   3   2   1        710.66        366.41        18.53 o                         
   4   2   1          0.32         78.71        21.33 o                         
   5   2   1       3934.91       3940.92        71.05 o                         
   6   2   1          9.18        269.71        28.74 o                         
   7   2   1        397.42        411.19        30.03 o                         
   8   2   1        528.74        537.88        48.16 o                         
   0   3   1       6194.15       5786.83        47.24 o                         
   1   3   1        474.46        436.04        47.68 o                         
   2   3   1       3400.84       3069.85       281.12 o                         
   3   3   1       4054.60       4115.09        50.71 o                         
   4   3   1        519.23        543.48        35.39 o                         
   5   3   1        845.23        950.69        74.15 o                         
   6   3   1       3144.01       3512.13        72.69 o                         
   7   3   1       1145.92       1173.16        71.55 o                         
   1   4   1       1174.82       1172.17       167.97 o                         
   2   4   1        585.58       2018.18       564.63 o                         
   3   4   1        235.49        488.15       106.85 o                         
   4   4   1         13.72        312.23        60.75 o                         
   5   4   1       1347.93       1537.97       170.27 o                         
   0   5   1       1315.49       1980.27       109.80 o                         
   1   5   1        116.00        179.47        58.84 o                         
   1   0   2         22.86         34.47         6.03 o                         
   2   0   2       6861.19       6794.32       104.46 o                         
   3   0   2      18513.44      17777.11        90.60 o                         
   4   0   2      19473.44      19647.11       627.16 o                         
   5   0   2       2226.43       2332.95        59.09 o                         
   6   0   2       2311.70       2422.97        52.69 o                         
   7   0   2        409.23        434.64        41.55 o                         
   8   0   2       1028.71       1079.46        63.74 o                         
   9   0   2        508.55        541.80        66.70 o                         
   1   1   2       2494.06       2368.36        69.44 o                         
   2   1   2       3748.64       4093.73       117.77 o                         
   3   1   2       1219.98       1147.24        23.23 o                         
   4   1   2        305.54        414.50        25.07 o                         
   5   1   2       5841.40       5757.86        60.34 o                         
   6   1   2       1611.88       1704.92        38.57 o                         
   7   1   2         45.07        103.00        28.60 o                         
   8   1   2          4.18         36.52        38.21 o                         
   9   1   2        728.93        728.93        48.78 o                         
   0   2   2        854.27        716.63       144.52 o                         
   1   2   2          1.62         64.57        15.94 o                         
   2   2   2       4484.19       3995.42       231.65 o                         
   3   2   2       8020.50       6782.09       281.81 o                         
   4   2   2      11538.98      11220.21       173.02 o                         
   5   2   2       1473.75       1538.16        64.66 o                         
   6   2   2       1307.67       1261.83        32.97 o                         
   7   2   2        263.49        272.30        31.08 o                         
   8   2   2        647.76        630.76        48.08 o                         
   1   3   2        650.45        598.02       297.38 o                         
   2   3   2       1391.85        810.58       265.48 o                         
   3   3   2        406.82        362.72        51.89 o                         
   4   3   2        199.15        394.68        47.15 o                         
   5   3   2       1882.88       1925.25       130.21 o                         
   6   3   2        756.51        855.48        61.04 o                         
   7   3   2         54.15        141.91        51.56 o                         
   0   4   2         35.05         59.51        75.74 o                         
   1   4   2          1.35          5.93        50.69 o                         
   2   4   2       1100.64       1405.44       106.48 o                         
   3   4   2       1687.24       2009.25       452.62 o                         
   4   4   2       2963.21       3940.59       503.34 o                         
   5   4   2        468.53        585.16        67.35 o                         
   1   5   2        125.91        162.48        99.38 o                         
   1   0   3        202.94        281.04        13.38 o                         
   2   0   3      10107.05      10756.83       136.63 o                         
   3   0   3        136.34        138.26         9.70 o                         
   4   0   3       1185.34       1242.89        42.14 o                         
   5   0   3        311.63        322.23        24.05 o                         
   6   0   3       4497.16       4608.28        95.11 o                         
   7   0   3        544.67        585.24        43.47 o                         
   8   0   3        460.84        427.42        57.37 o                         
   9   0   3        171.90        188.63        62.82 o                         
   0   1   3        936.68        654.49       165.29 o                         
   1   1   3       4679.59       4675.05       102.23 o                         
   2   1   3       9400.21       9655.88        54.37 o                         
   3   1   3       2077.01       1931.88        30.91 o                         
   4   1   3      17915.60      17243.28       110.12 o                         
   5   1   3       4028.94       3922.27        69.21 o                         
   6   1   3        489.35        474.25        24.16 o                         
   7   1   3       2037.98       1963.87        40.29 o                         
   8   1   3         13.41         40.49        37.61 o                         
   1   2   3        187.48        127.01        27.64 o                         
   2   2   3       5218.63       3970.93       556.79 o                         
   3   2   3         53.63        426.76        52.76 o                         
   4   2   3        749.36        976.75        94.31 o                         
   5   2   3         57.02        116.82        18.54 o                         
   6   2   3       3012.65       3220.34       121.66 o                         
   7   2   3        251.18        286.76        32.93 o                         
   8   2   3        315.77        425.90        71.83 o                         
   0   3   3        301.50        278.41        28.48 o                         
   1   3   3       1087.04       1404.51       220.42 o                         
   2   3   3       2917.26       3004.27       155.14 o                         
   3   3   3       1182.07       1168.22        44.65 o                         
   4   3   3       7108.87       7340.52       253.09 o                         
   5   3   3       1293.77       1515.82        88.59 o                         
   6   3   3        163.27        155.55        45.19 o                         
   7   3   3        686.30        676.57        55.82 o                         
   1   4   3         65.43        139.89       130.72 o                         
   2   4   3       1443.14       1559.44       410.82 o                         
   3   4   3          2.89         79.82        63.80 o                         
   4   4   3        205.80        186.69        69.27 o                         
   5   4   3          0.52        103.99        61.94 o                         
   0   5   3        124.79        100.18       111.92 o                         
   1   5   3        119.54        256.93        66.88 o                         
   0   0   4         32.63         56.71        15.74 o                         
   1   0   4      18383.68      18885.45       342.53 o                         
   2   0   4       8211.69       9504.33       121.01 o                         
   3   0   4        348.52        445.05        15.22 o                         
   4   0   4      10507.35      11138.46        49.49 o                         
   5   0   4       1211.59       1271.37        37.64 o                         
   6   0   4        556.55        615.16        37.38 o                         
   7   0   4      11717.71      12103.08       404.33 o                         
   8   0   4          8.01         46.54        52.61 o                         
   9   0   4       1631.04       1661.26        78.43 o                         
   1   1   4       6605.32       6913.77       178.26 o                         
   2   1   4       2827.10       2869.51        45.01 o                         
   3   1   4        625.51        624.74        18.44 o                         
   4   1   4        705.46        629.00        15.81 o                         
   5   1   4       1630.73       1736.62        47.88 o                         
   6   1   4       2215.15       2297.37        57.69 o                         
   7   1   4         40.01        108.50        34.64 o                         
   8   1   4         25.00         73.59        38.25 o                         
   0   2   4          5.29          7.55        13.19 o                         
   1   2   4      11728.58       9474.55       545.40 o                         
   2   2   4       3534.38       2954.15       293.55 o                         
   3   2   4         48.35         60.02        14.80 o                         
   4   2   4       5634.44       5505.94        43.19 o                         
   5   2   4        868.29        824.52        30.23 o                         
   6   2   4        386.32        409.84        28.23 o                         
   7   2   4       8061.75       8044.64       361.57 o                         
   8   2   4          3.26         28.37        54.67 o                         
   1   3   4       2691.71       3974.61       746.30 o                         
   2   3   4        648.36        535.29       245.83 o                         
   3   3   4        441.39        446.29        43.21 o                         
   4   3   4        183.45        227.92        50.05 o                         
   5   3   4       1125.97       1462.97       102.79 o                         
   6   3   4        877.22        848.50        97.72 o                         
   7   3   4          2.03        150.75        46.88 o                         
   0   4   4         11.00         24.03        73.34 o                         
   1   4   4       3032.97       3163.49        92.97 o                         
   2   4   4        682.41        778.09        55.72 o                         
   3   4   4         32.31         20.53        47.95 o                         
   4   4   4       1323.50       1285.83       193.68 o                         
   5   4   4        211.32        203.34        78.92 o                         
   1   5   4        580.15       1558.26       827.63 o                         
   1   0   5       7824.22       8001.86       144.62 o                         
   2   0   5      11356.69      12783.63       570.98 o                         
   3   0   5       7809.01       8035.42        63.66 o                         
   4   0   5         57.31         43.21        13.66 o                         
   5   0   5       3612.12       3475.19        61.16 o                         
   6   0   5       1314.85       1373.27        43.33 o                         
   7   0   5         61.28         84.85        46.18 o                         
   8   0   5       1063.31        988.59        62.88 o                         
   9   0   5       2665.42       2655.27        87.82 o                         
   0   1   5      27926.62      27576.61      1028.86 o                         
   1   1   5      34881.12      33766.46       909.44 o                         
   2   1   5        457.17        549.69        24.68 o                         
   3   1   5         37.61         53.40        10.67 o                         
   4   1   5        442.09        429.65        20.98 o                         
   5   1   5       1732.58       1778.49        25.19 o                         
   6   1   5       1571.60       1540.47        35.04 o                         
   7   1   5       9783.63       9518.89       143.26 o                         
   8   1   5       2022.73       1974.66        72.54 o                         
   1   2   5       3371.95       3698.96       176.99 o                         
   2   2   5       4423.25       3456.58       391.91 o                         
   3   2   5       3765.53       3671.91       146.34 o                         
   4   2   5         14.57        119.67        16.58 o                         
   5   2   5       1957.66       2126.62        85.51 o                         
   6   2   5        830.47        812.68        34.90 o                         
   7   2   5         20.17         74.41        48.64 o                         
   8   2   5        580.97        612.42        63.08 o                         
   0   3   5       5353.96       4409.38       270.97 o                         
   1   3   5       9245.76       7239.16       219.54 o                         
   2   3   5        190.18        272.17        52.90 o                         
   3   3   5         44.95         55.20        34.84 o                         
   4   3   5        154.88        169.24        41.36 o                         
   5   3   5        559.34        629.66        48.81 o                         
   6   3   5        468.34        491.31        51.75 o                         
   7   3   5       4008.80       3937.92       103.12 o                         
   1   4   5        733.52       1365.01       731.99 o                         
   2   4   5        799.06       1057.01       332.28 o                         
   3   4   5        818.19       1994.50       881.35 o                         
   4   4   5          1.16         66.93        54.04 o                         
   5   4   5        469.75        847.49       293.02 o                         
   0   0   6       7787.90       8162.04       164.98 o                         
   1   0   6      11241.09      11010.39        96.64 o                         
   2   0   6        327.98        372.60        24.68 o                         
   3   0   6      16710.42      16249.83       231.11 o                         
   4   0   6       5948.41       5863.03        41.10 o                         
   5   0   6       6944.99       6814.07        47.30 o                         
   6   0   6       1977.72       1985.90        66.56 o                         
   7   0   6       1849.17       1824.68        93.43 o                         
   8   0   6       2306.86       2270.29       102.96 o                         
   1   1   6         32.23        136.87        22.65 o                         
   2   1   6       7874.76       7900.51       242.59 o                         
   3   1   6         16.16         97.08        11.49 o                         
   4   1   6        708.63        713.17        22.34 o                         
   5   1   6       1791.66       1750.32        39.27 o                         
   6   1   6       2834.01       2656.22        52.39 o                         
   7   1   6        373.78        473.29        52.82 o                         
   8   1   6        674.58        666.82        48.16 o                         
   0   2   6       5710.74       5744.34        74.33 o                         
   1   2   6       4874.03       4607.09        55.05 o                         
   2   2   6         22.73         47.53        16.71 o                         
   3   2   6       8358.31       8204.99       140.61 o                         
   4   2   6       4081.18       4190.38        91.24 o                         
   5   2   6       4024.03       4090.99        50.70 o                         
   6   2   6       1479.02       1501.71        47.35 o                         
   7   2   6       1106.37       1106.90        65.86 o                         
   8   2   6       1526.09       1519.03        70.53 o                         
   1   3   6         20.63        316.15        85.79 o                         
   2   3   6       3738.59       3545.21       212.99 o                         
   3   3   6          1.84        290.18        38.43 o                         
   4   3   6        459.54        375.66        32.35 o                         
   5   3   6        639.58        744.33        82.82 o                         
   6   3   6       1419.47       1375.32        98.31 o                         
   7   3   6        159.23        447.65        82.32 o                         
   0   4   6       2237.36       1660.58       109.04 o                         
   1   4   6       1061.09       1010.57        67.08 o                         
   2   4   6          2.30         29.13        47.72 o                         
   3   4   6       1936.18       2198.63       192.15 o                         
   4   4   6       1358.74       1712.46       249.85 o                         
   5   4   6       1019.78       1120.37        77.60 o                         
   1   0   7       6127.99       6494.66        66.19 o                         
   2   0   7        199.27        223.89        21.62 o                         
   3   0   7       1037.10       1137.08        66.53 o                         
   4   0   7        386.54        403.73        18.01 o                         
   5   0   7       6240.75       6168.42        50.77 o                         
   6   0   7        606.84        690.01        45.38 o                         
   7   0   7        555.29        583.56        51.47 o                         
   8   0   7        270.36        234.44        54.26 o                         
   0   1   7        429.18        433.51        28.29 o                         
   1   1   7       1369.31       1407.77        26.33 o                         
   2   1   7       1683.82       1696.13        55.17 o                         
   3   1   7      24425.81      23915.88       265.55 o                         
   4   1   7        256.55        263.12        14.96 o                         
   5   1   7       8418.73       8276.42       110.48 o                         
   6   1   7         15.09         30.05        31.67 o                         
   7   1   7         23.99         24.56        37.31 o                         
   8   1   7        161.24        152.99        43.29 o                         
   1   2   7       2961.36       3172.94       119.18 o                         
   2   2   7         72.69         79.83        16.34 o                         
   3   2   7        649.31        866.86        83.34 o                         
   4   2   7        131.64        136.55        20.01 o                         
   5   2   7       3757.05       3739.61       148.78 o                         
   6   2   7        361.46        360.47        38.19 o                         
   7   2   7        388.36        563.60        99.07 o                         
   8   2   7        126.46        146.13        57.47 o                         
   0   3   7         41.46         45.36        27.59 o                         
   1   3   7        356.21        367.25        40.20 o                         
   2   3   7        286.77        278.22        29.95 o                         
   3   3   7       8267.13       7604.56        95.17 o                         
   4   3   7         87.58         90.04        26.82 o                         
   5   3   7       3378.32       3338.56        89.43 o                         
   6   3   7          0.11         20.12        46.72 o                         
   1   4   7        697.22       1632.05       464.24 o                         
   2   4   7          8.97         45.70        59.05 o                         
   3   4   7        194.44        390.24       153.60 o                         
   4   4   7         14.39         15.01        38.87 o                         
   5   4   7       1020.57       1963.30       698.77 o                         
   0   0   8      13330.87      13864.26       143.41 o                         
   1   0   8       2142.57       2359.35        47.30 o                         
   2   0   8         35.39         60.37        19.58 o                         
   3   0   8      15960.60      16047.34       533.82 o                         
   4   0   8         22.02         41.16        21.99 o                         
   5   0   8       8826.16       8857.42        69.25 o                         
   6   0   8       1758.83       1816.31        72.14 o                         
   7   0   8        447.45        523.89        51.76 o                         
   8   0   8       1774.70       1702.66        88.08 o                         
   1   1   8       2727.28       2737.00        46.88 o                         
   2   1   8       2420.11       2562.58        58.87 o                         
   3   1   8        544.56        895.31        47.00 o                         
   4   1   8        192.17        244.45        17.46 o                         
   5   1   8       2016.47       2014.22        78.06 o                         
   6   1   8        839.94        821.83        38.96 o                         
   7   1   8        623.25        636.13        42.89 o                         
   8   1   8        971.55       1042.55        72.37 o                         
   0   2   8       5797.68       4543.25       148.55 o                         
   1   2   8        882.58        944.72        26.11 o                         
   2   2   8         20.89         30.17        17.11 o                         
   3   2   8      10420.60      10087.41       100.05 o                         
   4   2   8         43.14         40.90        23.45 o                         
   5   2   8       5319.78       5485.42       128.14 o                         
   6   2   8       1001.56        992.52        46.44 o                         
   7   2   8        199.31        172.15        61.65 o                         
   1   3   8       1310.34       1467.40       123.55 o                         
   2   3   8        845.94        656.30        50.35 o                         
   3   3   8        278.96        643.87        79.96 o                         
   4   3   8         56.29        108.63        33.83 o                         
   5   3   8       1185.22       1459.06       156.92 o                         
   6   3   8        371.88        405.95        59.23 o                         
   0   4   8       1280.86       1468.68        98.35 o                         
   1   4   8         89.02        150.08        25.41 o                         
   2   4   8         17.75         53.30        36.70 o                         
   3   4   8       3123.85       2769.37       428.27 o                         
   4   4   8         22.01         35.43        40.54 o                         
   1   0   9        142.68        148.29        11.36 o                         
   2   0   9       8246.07       8627.32        63.99 o                         
   3   0   9         36.68         85.17        22.97 o                         
   4   0   9        756.84        778.28        32.06 o                         
   5   0   9        205.36        204.04        26.67 o                         
   6   0   9       2521.39       2674.78        81.82 o                         
   7   0   9         97.93        167.29        58.94 o                         
   8   0   9       1202.74       1252.46       135.17 o                         
   0   1   9      15223.94      14832.25        52.90 o                         
   1   1   9       4914.98       4782.65       157.18 o                         
   2   1   9       1321.62       1397.38        28.21 o                         
   3   1   9       4348.41       4515.68        75.31 o                         
   4   1   9       1341.19       1358.89        67.42 o                         
   5   1   9       2931.63       2929.84        86.87 o                         
   6   1   9       4580.06       4350.62        69.03 o                         
   7   1   9       2720.47       2677.92        69.15 o                         
   8   1   9       4234.77       4010.23       175.98 o                         
   1   2   9        213.01        612.34       117.91 o                         
   2   2   9       4944.83       5034.46        82.34 o                         
   3   2   9          4.36         38.09        19.76 o                         
   4   2   9        475.23        516.34        39.03 o                         
   5   2   9         44.96        143.75        27.53 o                         
   6   2   9       1722.40       1534.35        71.02 o                         
   7   2   9        103.64        192.16        54.83 o                         
   0   3   9       5884.94       5197.89        90.79 o                         
   1   3   9       2281.60       2331.03        70.51 o                         
   2   3   9        372.73        385.63        28.62 o                         
   3   3   9       1074.57        921.11        35.63 o                         
   4   3   9        626.35        567.19        36.50 o                         
   5   3   9       1263.07       1255.78        53.65 o                         
   6   3   9       1943.22       1928.02        67.81 o                         
   1   4   9        123.36         65.96        37.38 o                         
   2   4   9       1429.34       1162.29       133.67 o                         
   3   4   9          4.28        139.37        37.97 o                         
   4   4   9        150.81        166.22        42.34 o                         
   0   0  10       8714.36       8803.17       145.07 o                         
   1   0  10      22094.68      23022.32       318.78 o                         
   2   0  10       3141.89       3135.25        49.06 o                         
   3   0  10        791.95        805.65        31.47 o                         
   4   0  10       1246.78       1252.03        37.51 o                         
   5   0  10        337.55        353.98        30.56 o                         
   6   0  10       2227.27       2208.25        79.20 o                         
   7   0  10       7736.40       7476.63       131.94 o                         
   8   0  10       2540.42       2512.25        98.94 o                         
   1   1  10       5120.54       5178.06        49.30 o                         
   2   1  10        667.72        717.39        19.49 o                         
   3   1  10       5204.12       5747.05       128.23 o                         
   4   1  10         16.00         31.13        24.74 o                         
   5   1  10       3727.79       3623.15       122.90 o                         
   6   1  10         81.49        117.55        40.28 o                         
   7   1  10         13.41         54.05        45.76 o                         
   8   1  10        238.56        256.89        52.36 o                         
   0   2  10       5579.54       4940.50        69.66 o                         
   1   2  10      11818.39      10761.71        93.38 o                         
   2   2  10       1904.27       1803.69        39.24 o                         
   3   2  10        298.64        260.78        24.84 o                         
   4   2  10        710.65        664.42        33.36 o                         
   5   2  10        171.73        250.20        33.65 o                         
   6   2  10       1563.86       1584.65        82.00 o                         
   7   2  10       4915.82       4689.10       153.61 o                         
   1   3  10       1650.77       1362.18       109.99 o                         
   2   3  10        363.96        340.73        42.57 o                         
   3   3  10       1810.44       1619.77       181.77 o                         
   4   3  10          0.37        123.33        34.07 o                         
   5   3  10       1295.29       1455.34       196.52 o                         
   6   3  10         47.96        149.68        52.27 o                         
   0   4  10       1490.74       1479.47       226.61 o                         
   1   4  10       2701.49       2589.38       282.84 o                         
   2   4  10        419.15        424.72        36.74 o                         
   3   4  10         58.20         87.98        39.05 o                         
   4   4  10        117.18        153.68        42.80 o                         
   1   0  11       3403.86       3627.39        53.79 o                         
   2   0  11       2713.41       2775.61        55.44 o                         
   3   0  11        517.93        527.26        30.54 o                         
   4   0  11        933.99        935.36        36.78 o                         
   5   0  11        445.83        450.37        33.76 o                         
   6   0  11       3152.46       3041.31       210.75 o                         
   7   0  11         43.74         68.22        60.56 o                         
   8   0  11         29.99         41.20        68.59 o                         
   0   1  11        340.39        338.51        15.11 o                         
   1   1  11       5831.60       5857.47        81.63 o                         
   2   1  11       6396.16       6623.80        63.76 o                         
   3   1  11          1.51          7.40        18.48 o                         
   4   1  11      12524.37      12752.37       131.68 o                         
   5   1  11        110.01         98.02        28.25 o                         
   6   1  11        733.79        778.19        59.66 o                         
   7   1  11       3255.26       3011.01        71.30 o                         
   1   2  11       2112.17       2314.93       147.62 o                         
   2   2  11       2013.35       2549.84       163.42 o                         
   3   2  11        387.73        356.85        27.14 o                         
   4   2  11        734.33       1028.02        81.41 o                         
   5   2  11        411.43        517.14        37.68 o                         
   6   2  11       2167.70       2102.95        95.14 o                         
   7   2  11         19.26         79.09        55.05 o                         
   0   3  11         11.29         29.34        32.20 o                         
   1   3  11       2356.96       2230.94       108.23 o                         
   2   3  11       2643.89       2373.01        79.75 o                         
   3   3  11         28.08         72.89        30.65 o                         
   4   3  11       5547.48       5418.51       402.37 o                         
   5   3  11         42.06         80.12        59.34 o                         
   6   3  11        171.19        245.71        70.94 o                         
   1   4  11        643.87        542.79       108.52 o                         
   2   4  11        781.82        730.29       196.23 o                         
   3   4  11        153.52        130.72        44.36 o                         
   0   0  12          1.42         27.17        25.19 o                         
   1   0  12         13.67         23.38        13.54 o                         
   2   0  12      10415.94      10359.07       166.43 o                         
   3   0  12       1763.52       1862.93        54.73 o                         
   4   0  12      14977.68      15064.13       430.34 o                         
   5   0  12        909.19        931.04        40.69 o                         
   6   0  12        679.13        713.89        65.65 o                         
   7   0  12          9.78         46.59        63.27 o                         
   1   1  12       1232.79       1270.97        25.38 o                         
   2   1  12       3338.56       3421.16        43.47 o                         
   3   1  12         75.61         77.06        20.44 o                         
   4   1  12       1214.01       1127.66        34.00 o                         
   5   1  12        215.26        234.74        30.87 o                         
   6   1  12       3422.42       3193.30        68.62 o                         
   7   1  12         90.54        109.40        45.99 o                         
   0   2  12         11.00          5.95        27.89 o                         
   1   2  12         19.83         21.08        22.55 o                         
   2   2  12       5752.36       5465.23       137.41 o                         
   3   2  12       1028.66        962.40        40.54 o                         
   4   2  12       9189.05       8796.20       186.45 o                         
   5   2  12        529.29        549.58        39.88 o                         
   6   2  12        500.43        539.16        57.20 o                         
   1   3  12        417.50        440.77        38.57 o                         
   2   3  12       1167.18       1586.74       219.17 o                         
   3   3  12         43.44         78.77        32.85 o                         
   4   3  12        377.10        484.40        90.66 o                         
   5   3  12        107.42        170.99        65.06 o                         
   0   4  12          9.48         24.96        49.39 o                         
   1   4  12          7.39         22.64        32.09 o                         
   2   4  12       1325.35       1215.27        87.42 o                         
   3   4  12        300.44        321.18        41.70 o                         
   1   0  13       2023.14       2058.24        35.86 o                         
   2   0  13         99.50         88.57        22.21 o                         
   3   0  13       1401.32       1479.74        47.81 o                         
   4   0  13         48.85         56.66        31.42 o                         
   5   0  13       2457.87       2424.59        59.24 o                         
   6   0  13        328.15        365.33        61.86 o                         
   7   0  13         21.41         40.32        62.93 o                         
   0   1  13       4556.54       4711.10        50.24 o                         
   1   1  13       1680.93       1749.84        30.65 o                         
   2   1  13       3580.60       3803.50        92.56 o                         
   3   1  13       2660.18       2701.63        60.51 o                         
   4   1  13       6404.58       6407.53        75.79 o                         
   5   1  13        339.54        361.20        33.04 o                         
   6   1  13       2602.54       2609.52       119.66 o                         
   7   1  13       1210.90       1140.26        58.62 o                         
   1   2  13       1528.33       1518.03        41.41 o                         
   2   2  13        130.49        415.75        56.32 o                         
   3   2  13        928.42        883.43        55.67 o                         
   4   2  13         55.85        282.04        58.84 o                         
   5   2  13       1762.66       1775.93        81.32 o                         
   6   2  13        228.72        279.74        72.26 o                         
   0   3  13       1157.20       1124.27        49.07 o                         
   1   3  13        848.09        807.16        35.68 o                         
   2   3  13       1523.49       1560.57        67.80 o                         
   3   3  13       1356.94       1370.51        50.91 o                         
   4   3  13       2744.17       2777.13       157.52 o                         
   5   3  13        152.30        122.11        66.54 o                         
   1   4  13        584.69        539.87        38.41 o                         
   2   4  13         92.64        392.74        76.10 o                         
   0   0  14      11202.37      11499.23       133.18 o                         
   1   0  14       2785.87       2780.27        49.88 o                         
   2   0  14       4653.23       4458.50        65.75 o                         
   3   0  14       1038.27       1050.65        41.52 o                         
   4   0  14        273.92        301.63        35.96 o                         
   5   0  14         28.50         51.28        35.86 o                         
   6   0  14       6157.54       5557.15       116.11 o                         
   7   0  14       2150.63       2005.15        90.26 o                         
   1   1  14       1769.63       1838.59        34.14 o                         
   2   1  14       2170.38       2322.74        40.95 o                         
   3   1  14        661.43        708.49        27.53 o                         
   4   1  14        154.26        230.55        27.92 o                         
   5   1  14       1483.45       1441.36        41.91 o                         
   6   1  14        299.84        408.32        66.78 o                         
   7   1  14         71.41         70.16        49.86 o                         
   0   2  14       7567.55       6791.32       206.79 o                         
   1   2  14       1489.02       1408.74        64.15 o                         
   2   2  14       2570.13       2752.34        67.63 o                         
   3   2  14        581.34        572.23        35.34 o                         
   4   2  14        114.23         93.69        41.56 o                         
   5   2  14         33.69         46.62        50.68 o                         
   6   2  14       4137.90       4156.77       192.30 o                         
   1   3  14        559.24        484.94        35.28 o                         
   2   3  14       1139.16       1003.14       227.36 o                         
   3   3  14        264.11        296.87        38.86 o                         
   4   3  14        111.04        188.01        52.48 o                         
   0   4  14       2384.10       2275.43       452.01 o                         
   1   0  15        629.88        672.51        24.81 o                         
   2   0  15       5804.45       5640.29        99.97 o                         
   3   0  15        338.30        371.97        49.71 o                         
   4   0  15         19.95         35.41        34.91 o                         
   5   0  15        794.98        795.08        44.92 o                         
   6   0  15       1425.23       1383.98        79.49 o                         
   0   1  15      20134.70      20301.12       386.49 o                         
   1   1  15         12.02         63.75        16.39 o                         
   2   1  15       1836.29       1973.60        30.78 o                         
   3   1  15       2592.42       2631.38        38.86 o                         
   4   1  15          0.02         12.88        28.21 o                         
   5   1  15        841.35        913.71        43.82 o                         
   6   1  15       3321.13       3014.67        70.89 o                         
   1   2  15        296.12        358.00        32.22 o                         
   2   2  15       3775.48       3954.19       266.27 o                         
   3   2  15        204.44        213.03        34.20 o                         
   4   2  15         14.46        118.49        44.46 o                         
   5   2  15        402.66        395.92        97.48 o                         
   0   3  15       8150.84       7041.75       394.58 o                         
   1   3  15         12.89         41.90        32.30 o                         
   2   3  15        762.72        656.11        45.86 o                         
   3   3  15        798.90        819.84        46.12 o                         
   4   3  15          6.80         16.06        45.15 o                         
   0   0  16       3357.86       3386.03        76.07 o                         
   1   0  16          0.40         37.45        21.27 o                         
   2   0  16       3410.64       3381.04        72.75 o                         
   3   0  16       7929.36       7713.29       190.65 o                         
   4   0  16       1251.37       1190.36        48.09 o                         
   5   0  16       3305.10       3110.43        73.87 o                         
   6   0  16       1585.14       1505.78        82.66 o                         
   1   1  16       2672.33       2838.63        33.59 o                         
   2   1  16        175.21        256.03        23.85 o                         
   3   1  16        474.89        528.13        28.39 o                         
   4   1  16         72.36         90.41        29.55 o                         
   5   1  16       2438.40       2269.01        54.95 o                         
   6   1  16         86.54        139.33        47.47 o                         
   0   2  16       2072.48       1858.04        73.87 o                         
   1   2  16          4.70         24.15        27.62 o                         
   2   2  16       2215.20       2198.25        51.86 o                         
   3   2  16       5637.69       5632.02       130.63 o                         
   4   2  16        869.98        914.32        54.02 o                         
   5   2  16       2083.76       2147.26       129.97 o                         
   1   3  16       1409.83       1360.49       143.50 o                         
   2   3  16         48.04        138.74        36.79 o                         
   3   3  16        255.27        296.43        60.12 o                         
   1   0  17        176.26        172.64        26.26 o                         
   2   0  17       2678.04       2685.79        43.31 o                         
   3   0  17        115.11        149.90        38.76 o                         
   4   0  17        605.72        579.40        45.31 o                         
   5   0  17       1707.81       1662.09        78.41 o                         
   6   0  17       1601.11       1432.42        83.31 o                         
   0   1  17        238.06        266.22        34.12 o                         
   1   1  17       1068.81       1195.64        36.01 o                         
   2   1  17       1808.16       1864.38        34.66 o                         
   3   1  17       5128.71       5380.67        82.12 o                         
   4   1  17       5740.64       5698.34       143.33 o                         
   5   1  17       1791.09       1688.37        91.96 o                         
   1   2  17        105.88        204.60        44.30 o                         
   2   2  17       1599.05       1533.84        45.29 o                         
   3   2  17         70.36        100.26        37.42 o                         
   4   2  17        337.03        317.04        52.15 o                         
   0   3  17         74.14         76.87        59.89 o                         
   1   3  17        458.42        416.75        44.44 o                         
   2   3  17        683.61        649.48        69.58 o                         
   0   0  18        541.34        570.72        54.59 o                         
   1   0  18       4842.49       4919.63       143.59 o                         
   2   0  18        653.77        664.96        32.03 o                         
   3   0  18        865.23        935.06        48.10 o                         
   4   0  18       3507.22       3307.79        87.17 o                         
   5   0  18       1861.25       1769.94        82.10 o                         
   1   1  18        170.09        211.48        25.52 o                         
   2   1  18       1807.59       1880.16        37.63 o                         
   3   1  18        383.36        439.71        33.54 o                         
   4   1  18        109.94        144.47        36.60 o                         
   5   1  18        203.34        226.86        56.77 o                         
   0   2  18        566.24        691.20       139.45 o                         
   1   2  18       3119.92       3292.70       180.08 o                         
   2   2  18        448.38        419.18        39.34 o                         
   3   2  18        542.00        583.88        43.77 o                         
   4   2  18       2471.44       2520.99        97.18 o                         
   1   3  18         87.07        155.46        46.98 o                         
   1   0  19       2462.21       2463.43        47.79 o                         
   2   0  19        135.63        161.40        32.34 o                         
   3   0  19        601.12        621.71        47.81 o                         
   4   0  19          0.10         24.15        44.13 o                         
   5   0  19       1151.15       1063.28        76.64 o                         
   0   1  19         49.02         75.75        36.60 o                         
   1   1  19       6960.65       7035.17       123.19 o                         
   2   1  19        127.49        165.78        33.59 o                         
   3   1  19         28.29         50.05        31.90 o                         
   4   1  19        215.31        251.33        38.24 o                         
   1   2  19       1553.51       1736.63       137.21 o                         
   2   2  19         52.85         50.26        40.33 o                         
   3   2  19        402.56        486.71        65.53 o                         
   0   0  20       3290.80       3208.65        90.10 o                         
   1   0  20       4894.58       4697.75        94.76 o                         
   2   0  20        217.87        226.74        35.40 o                         
   3   0  20        805.79        808.79        48.12 o                         
   4   0  20       1684.30       1600.55        61.22 o                         
   1   1  20        310.82        382.29        36.86 o                         
   2   1  20       2321.14       2460.52        51.05 o                         
   3   1  20        466.32        514.38        43.48 o                         
   4   1  20        103.83        164.17        39.36 o                         
   0   2  20       2084.35       2099.55        93.61 o                         
   1   2  20       3251.41       3398.32       182.34 o                         
   2   2  20        118.72        117.13        42.72 o                         
   1   0  21        237.32        265.48        42.12 o                         
   2   0  21       1887.48       1762.79        58.34 o                         
   3   0  21         31.35         52.54        54.14 o                         
   0   1  21        604.58        602.23        64.52 o                         
   1   1  21        993.23       1123.88        56.17 o                         
   2   1  21        172.13        193.32        37.04 o                         
   3   1  21       3950.77       3982.85        77.77 o                         
   0   0  22        888.28        961.10        74.39 o                         
   1   0  22        141.52        185.68        44.96 o                         
   2   0  22        787.37        813.64        53.64 o                         
   1   1  22        942.85       1007.53        45.68 o                         
                                                                                
